# Supplementary material for: Variability of multi-omics profiles in a population-based child cohort
Source: BMC Med. 2021 Jul 22;19:166. doi: 10.1186/s12916-021-02027-z (PMC8296694; doi:10.1186/s12916-021-02027-z)
Supplement: Supplementary file 2 — Additional file 2. Results of the variance explained by each explanatory variable in each omics feature. This file contains, for each omics layer (one per sheet), the percentage of variance explained by each explanatory variable in each omics feature. [file 12916_2021_2027_MOESM2_ESM.xlsx]

## Sheet: DNA Methylation
Feature	Cold	Week day	Sex	Mother's education	Ancestry	Exercise	KIDMED score	Season	Age	Hour of sample collection	Hours of fasting	zBMI
cg13869341	0.000621946	0.00259301	2.42565e-08	1.5649e-08	0	0	0	0.000678103	0.00220067	0.00425754	0.000682753	0.0029688
cg10988531	0.011065	0	1.40129e-05	7.38962e-08	1.92417e-06	0.00562666	9.01632e-08	2.45967e-08	0.00076742	0.00530862	0.00301392	0.0291127
cg13938959	0	0	0	0	0	9.4367e-08	0	0.00829727	0.0275125	0.00167378	0.00033951	0.00764647
cg12445832	0.017445	4.63348e-07	1.55348e-08	1.77421e-08	1.55842e-06	0	0	1.66471e-08	0.000691517	0.00210831	0.000512197	0.00478438
cg23999112	0.000207116	4.85578e-07	0	2.64235e-06	0	8.85375e-05	1.63113e-06	8.83727e-06	0.000175499	0.000680748	0.00405134	0.0028909
cg08128007	1.54037e-09	0.0179428	1.25346e-09	4.57147e-10	8.51541e-11	1.70951e-07	5.74988e-08	4.42488e-09	0.0120028	0.0240094	0.00247071	0.00454548
cg23733394	0	0	5.52549e-09	7.07284e-08	1.63202e-08	9.73031e-09	0	0	0.0101313	0.00282245	4.97721e-05	0.000578661
cg04364728	0	0	4.64855e-07	0	7.10749e-08	0	7.57549e-08	0	0.0105581	0.00781752	0.000161481	0.000464598
cg05151709	4.70812e-10	0.00212015	1.08084e-08	3.91864e-09	0	0	0	1.11691e-09	0.026149	0.00150142	0.00119101	0.000238222
cg08546707	0.00153867	0.000548912	5.0319e-11	0	5.51652e-11	2.73199e-11	0	0	0.0195115	0.00022819	0.000373661	0.0034292
cg01782097	2.07688e-06	0.0212072	7.22788e-05	1.79423e-05	4.08899e-05	0	4.44622e-06	0	0.0233396	0.00561988	3.26941e-07	0.00571746
cg20825023	1.99648e-05	1.55455e-06	0	0.000274504	0	8.98208e-08	0.0529193	0	0.0282493	0.00300636	0.00374004	0.0125744
cg06623778	6.55761e-06	6.8592e-07	6.2377e-09	0.000834328	1.75919e-08	0	7.07531e-10	2.20629e-07	0.000372751	0.00531306	0.000173812	0.00054067
cg03890988	5.8952e-09	8.11189e-09	0	1.49107e-09	0	0.00340888	0.0037517	1.95246e-09	0.00942117	0.00150266	0.00195547	0.00414971
cg21786289	0.0245763	9.04566e-08	1.20691e-07	0.000597607	1.43201e-08	2.34726e-07	0	8.80158e-08	0.000554751	0.00723227	0.0029303	0.00398858
cg09856436	0	5.16467e-07	0	1.97799e-08	4.70368e-10	2.0076e-07	0	0	0.00134285	0.00148966	0.000356276	0.00219827
cg13546858	0	0.00224004	0	1.8193e-09	2.83443e-11	4.84039e-10	1.0064e-08	0	0.0211638	0.00955831	9.52829e-06	0.00735676
cg14156792	4.13207e-10	0	1.34403e-08	1.83934e-09	0	0.00850439	1.96115e-07	0	0.00182259	0.000201647	0.000228904	0.000371123
cg24997886	0	0	0	0	6.51528e-09	0.00241975	0	0	0.000434649	0.000752169	0.000620463	7.22198e-05
cg01727431	0	0	7.42415e-09	8.39683e-09	0	0.00375967	0	0	0.000144102	0.00166632	0.000829551	0.00408494
cg10146935	0	3.25082e-09	0	0	0	0	2.60075e-09	0	0.00141947	0.000489086	0.000489672	0.000801617
cg02439789	0	8.15119e-05	4.15475e-09	1.31769e-09	2.6573e-09	0	0	0	0.00155893	0.00191745	8.65199e-05	0.00204132
cg24362661	0	3.52502e-05	3.63613e-07	0	1.74591e-09	2.05787e-08	0	0	0.00203399	0.000860266	0.000576071	0.00876613
cg13904806	8.61771e-11	0	0	0	0	0.000965748	0.00409045	0	1.39606e-05	0.0016042	0.0008902	0.0045186
cg04121631	0	0	6.33757e-08	3.52539e-09	0	0	3.1158e-07	5.4306e-06	0.000876147	6.65271e-05	4.94659e-06	0.000748936
cg07983659	1.70067e-08	3.42975e-10	1.15638e-09	0.00188996	5.72253e-09	4.61827e-09	8.10905e-10	2.38155e-09	0.000323118	0.000169666	0.0049823	0.000778167
cg21830050	1.85899e-07	2.62797e-10	0	1.31707e-09	7.21059e-07	4.24512e-06	0	8.23746e-10	8.9538e-05	0.00825989	0.00134618	0.00209428
cg00328058	0.00754441	0.00346895	3.05713e-06	0	0.0261017	0.0134069	0	0.0138642	0.00654219	4.56766e-05	0.000400919	0.00180839
cg25742326	0	0.00150931	0	0	0	2.02367e-05	3.99724e-07	3.96555e-08	0.000899568	0.00840314	3.67613e-06	0.00596333
cg12663811	0	0	0	0	0	0	1.10783e-10	0	0.00016546	0.000918287	9.68059e-05	0.000280343
cg07390924	9.31506e-09	5.39376e-08	3.39179e-07	0	0	2.54113e-07	0	0.00340977	0.00181861	0.00815301	0.00153317	0.00260874
cg23207077	0	0	3.58988e-06	2.71064e-08	5.53387e-10	2.56844e-05	4.03853e-08	6.99352e-11	0.00372983	0.0073113	0.000709456	0.000376248
cg22381068	1.27949e-09	0.00208359	0	0.0250138	0	1.13901e-09	4.30954e-10	7.47761e-10	0.000711894	0.000387651	0.00124935	0.00435324
cg22481263	4.1126e-10	0.00085769	0	0	0	0	0	0.00345835	1.91729e-05	0.00706119	2.21422e-06	0.00442345
cg23956473	4.02074e-08	8.25762e-09	0	0	0	1.4982e-08	0	0.00370924	0.000745089	0.00410555	0.00152644	1.39841e-06
cg16352072	9.52558e-07	0	1.34976e-07	7.65467e-08	0	1.96742e-07	0.043481	7.32768e-08	0.000766569	0.0123831	0.00327216	0.0167653
cg05505459	0.00072504	0.000524371	0	0	1.00283e-06	0	0	0	0.00427688	0.00278525	4.22946e-05	0.00190465
cg18166741	0	0	4.1976e-07	0.00929237	6.30318e-08	8.7988e-09	0.0128586	0	0.00116103	0.00637454	0.000474158	0.000835326
cg10824915	1.38319e-06	0.0191785	0.000199717	3.20447e-07	0	7.75038e-06	0.0295815	0.00414554	0.0237056	0.000206423	0.000491298	6.07161e-06
cg11235921	0	1.04426e-09	0	1.64126e-06	2.08574e-06	0	9.06671e-09	0.00620048	0.0121883	0.000238553	0.00116417	0.0112232
cg11782208	4.10197e-07	0	8.75521e-08	0.00224738	0	1.41711e-06	0	1.71877e-09	3.11494e-10	0.000275255	0.00333942	0.00911842
cg10381813	1.22018e-08	0.00373501	2.10894e-10	0.0333706	4.64123e-07	1.10765e-07	5.37695e-09	0.00214925	0.000716706	0.00282301	0.00245075	4.55425e-05
cg03394722	0.0205591	0.0222955	0.0076985	1.24343e-06	1.78806e-07	2.10665e-08	2.96773e-07	0.0127511	0.00016872	0.007419	0.000332334	0.00334843
cg10010734	0	0	5.65353e-09	0.00471971	8.32673e-08	8.77696e-06	0.0182678	4.66767e-10	0.00668742	0.00300713	0.00278113	0.00683936
cg03648020	0.00038284	2.61672e-08	0	0	0	0.00445847	0.0027516	0.000158676	4.2207e-05	1.68979e-06	0.00018963	0.0158941
cg01729262	4.5426e-07	0.00018708	0.00219096	0.0447864	1.30624e-08	6.21931e-10	3.08286e-09	4.11507e-10	0.000158797	0.00368551	1.5047e-09	0.00458835
cg24004483	0	0	0	3.7848e-08	5.68615e-10	0.00685301	2.06637e-07	0.00163187	0.000482783	0.00717283	0.00676024	0.000303506
cg01768082	2.05862e-05	0.000314187	4.9647e-05	0.000302512	2.63676e-06	0.985137	0.000122294	1.13941e-09	1.27369e-05	4.8104e-06	4.78437e-06	3.40236e-05
cg26837773	1.20907e-08	0.00861754	2.62943e-09	1.2472e-08	1.95641e-06	2.13688e-07	0	2.74997e-07	0.00057694	0.00498407	0.00459132	0.000555496
cg20062691	5.44223e-07	2.17789e-09	3.5447e-10	2.22506e-08	2.65571e-07	0	3.5935e-09	2.00556e-09	0.000725747	0.0123908	0.00365009	0.00829348
cg03811829	1.82558e-08	0.0100597	0.000188915	2.29968e-06	8.52147e-08	1.59816e-09	1.6939e-09	0	0.000503948	0.00879213	0.00043416	0.0154842
cg04788999	1.08018e-07	1.46687e-09	5.12449e-09	0	5.33656e-08	0	5.15631e-08	0	5.08852e-05	0.00471736	9.40176e-07	0.0234536
cg07123796	0	1.10087e-07	0.00181731	0.00456414	0.030743	3.69352e-09	0.0287772	0.0135022	7.00135e-05	0.000821978	0.000111994	0.00747433
cg24704476	0.00337657	0	0	1.53188e-07	4.24903e-06	0	0.015765	0.00290319	0.00423731	0.00326823	6.89573e-06	0.00085648
cg13100600	0	0.00461956	4.92375e-10	5.82961e-11	0	0	0	0.00229188	0.000324855	0.000607833	3.21933e-09	0.00286894
cg02341264	0	5.87019e-08	0.00124195	0.00459538	0	0	0.0106653	0	0.00103698	0.000102511	0.000169144	0.00654317
cg24598973	4.05855e-09	1.53991e-08	9.78e-07	0	1.84956e-09	0	0.0148471	9.72919e-08	0.00109016	0.00101199	0.00209145	0.00261246
cg20594982	5.75043e-08	0.0113108	0.018085	0	4.17086e-08	0	0.0368122	0.00212297	0.000476983	0.000982793	5.23403e-05	0.0218633
cg01711077	0	0	0	6.44472e-10	0	0	3.43148e-08	5.24769e-08	0.00105227	0.00525742	0.0207028	0.000654992
cg08387293	0.0341801	4.19784e-10	0.0191964	0.0272515	0.109417	7.61754e-10	0	4.9379e-07	0.00466737	0.000133106	0.00307777	0.000194741
cg02415349	9.40884e-07	0.0557055	3.40963e-09	0	0.031587	8.85684e-07	0.00479987	6.54396e-07	0.0181527	0.00593449	0.000582285	0.00245974
cg18172484	1.75604e-07	4.29947e-08	0	6.94751e-07	4.48716e-07	0	8.89097e-08	0.00324015	0.00246705	0.000462414	0.00283408	0.000151056
cg04919596	0.00574164	0	3.55042e-05	0	1.18549e-06	3.44084e-10	0.0178835	1.63278e-08	0.00181721	0.0135882	3.92494e-05	0.00428189
cg24678117	0.00018657	1.91642e-07	8.73644e-09	0	1.47004e-08	0.000231687	1.2368e-05	1.19329e-06	1.79868e-07	0.00470443	0.000751286	0.000532191
cg10720997	0	9.31955e-09	6.39123e-09	1.96131e-10	3.72385e-10	0	0.000821811	1.31127e-08	0.00219148	0.000432787	0.000303035	0.00155564
cg09123721	0.00869671	0.0120871	2.26955e-08	0	7.70507e-07	2.9418e-05	2.55908e-07	4.57343e-06	0.0102116	0.0204885	0.00293087	0.000460576
cg02105666	2.42015e-08	0	0	0	1.20288e-07	0.0103899	0.00788656	7.38875e-10	0.00943001	0.00506408	0.000635082	0.000194676
cg07549208	0	1.98666e-08	1.49307e-05	1.46541e-06	1.41432e-06	0	0.0193492	5.45587e-09	0.00361029	0.00646432	1.65812e-05	0.00467591
cg21779088	4.11047e-08	0.00335901	1.5756e-06	8.52874e-07	1.04929e-06	2.80917e-07	0.013055	0.00299332	0.000423172	0.00576953	2.94225e-06	0.00528493
cg04891761	0.00766613	0	7.42604e-06	0.00743946	2.53409e-07	0	0	0.00273222	0.0023807	0.00053533	0.00198386	0.0123239
cg10955566	0	1.96382e-09	0.00293353	1.35337e-06	6.59804e-09	0	0.00868681	0	0.00580769	0.000800985	0.000541274	0.0210503
cg08709360	0	6.78746e-08	0.0173785	0.00166596	4.02909e-09	1.69536e-09	0.0157945	0.00165125	0.00733046	0.00301104	2.14724e-05	0.00824326
cg01244934	0	3.58275e-08	0.00330464	4.71458e-10	0	2.85787e-09	0	0	0.0165443	0.000355647	0.00032868	0.0121614
cg15899727	0	7.47944e-11	0.00357482	3.89007e-07	3.8993e-11	0.00903674	0.00533211	0.00419686	0.00957458	0.000260875	0.000179512	0.00271041
cg18432292	0.00026943	0.00896519	4.84365e-11	1.1878e-10	0	0	0.00615402	2.97383e-10	0.003741	0.00631113	2.46212e-06	0.00128064
cg08750554	0	0.00523966	0	0	0	0.00605528	0.0154231	7.18715e-05	0.000608456	0.000242151	0.000178677	0.00568103
cg09864227	5.888e-08	0.00305911	0	0.00548865	1.36059e-06	0	2.20821e-07	0.0206501	0.000473023	0.00850657	0.000628761	0.0056337
cg22044028	3.02284e-09	0	0	1.10544e-06	0	5.51624e-09	0.0218331	0	0.00248533	0.00708039	9.45281e-05	0.00110834
cg15576492	0.000366059	0	0	0	0	2.18095e-09	0.00937677	0	0.000402328	0.000447074	2.33324e-05	0.000216687
cg11200797	8.09603e-08	0	3.11321e-08	0	2.6678e-10	9.39329e-09	0	0	0.000851066	0.00175414	1.21039e-05	0.000920546
cg16383573	3.31841e-07	2.42544e-07	0.000193416	0	0	0	9.82821e-08	0	0.002338	0.00293147	9.41384e-05	0.00194755
cg27169685	0	3.35547e-10	2.29459e-09	2.26123e-08	0	6.47378e-08	2.40206e-08	0.00434697	0.00028324	0.00191955	0.000147525	0.00232536
cg18025136	1.16255e-06	9.41841e-06	3.72767e-06	0	8.26311e-10	2.8216e-07	0	4.94728e-07	0.000123845	0.00242845	0.011147	0.00983305
cg10126324	0.00761975	1.63497e-09	1.20293e-06	1.49721e-09	6.47647e-07	1.34152e-07	0	0	2.62038e-05	0.00143502	0.00106015	0.000392503
cg06036677	4.26687e-06	0.000303025	4.87928e-07	0.00619365	2.479e-06	0	1.47354e-07	4.44245e-07	0.00197389	0.00154741	0.00171096	0.00190988
cg19626656	3.65871e-08	1.0207e-08	4.47978e-08	0	0	0	0	1.67536e-08	0.000772479	0.033908	0.00164429	0.0360563
cg27582546	0	5.02705e-09	0	0	2.35307e-10	0	0	0	0.00213191	0.00626494	0.00645976	0.00128562
cg02838683	6.33718e-09	0	0	0	2.24014e-08	0	0	7.27464e-07	3.17723e-05	0.00150724	0.00061202	0.00169562
cg00300303	6.73187e-07	0.00317938	6.21259e-06	0	8.57342e-09	0.00543519	2.11731e-09	0.00300745	0.0117172	0.00494032	0.00588645	0.0331944
cg02852398	1.37923e-05	0	0	4.7392e-09	6.15976e-06	0.0352382	0	0.000529949	0.000191025	0.00978809	0.00172913	0.0018034
cg05528516	0	0.000582581	0	3.66931e-10	0	0.00429791	8.48144e-09	0	0.000147521	0.00867861	3.29279e-05	0.010747
cg15822328	7.06443e-08	0	6.89531e-08	2.91636e-08	4.03873e-08	1.20359e-09	0	0	0.000190044	0.00472309	3.29931e-05	0.000715047
cg21862126	0	0	4.78459e-08	0	2.68312e-08	0.00451212	0	0.00819756	0.00448297	0.00130732	0.0035094	0.000316431
cg12097325	1.79452e-09	0.00324624	0.000969801	2.45766e-06	3.67213e-08	0	0	0	0.00211163	0.00177788	0.00141369	0.00157461
cg02854937	0.00228338	0.0134196	1.49596e-05	1.6243e-06	1.74826e-06	0.000141809	0	0.0141285	0.00729604	0.000324849	2.23487e-05	0.0120131
cg20254790	0.03682	1.58633e-07	0	0	1.95917e-05	0	0.0257778	0	0.00106745	0.00546512	0.000653044	0.00488986
cg05929553	8.06049e-10	0	2.03504e-08	2.80747e-07	0	0	0	0.0273407	0.00751679	0.0082307	2.13256e-05	0.000783878
cg14288281	0	3.082e-10	0	1.69175e-09	3.70843e-09	1.33156e-07	4.71351e-07	0	0.00065221	0.000891822	0.000152345	0.00350693
cg07213830	1.48884e-08	7.7268e-09	4.15399e-09	0	0	0.00348328	0.0140873	0.00503144	0.00190945	0.000512984	1.60448e-05	0.00141682
cg00082285	2.44255e-07	1.37546e-08	0.000259287	4.51164e-09	1.54267e-07	5.63553e-06	1.26042e-08	4.15692e-09	0.0036181	0.00255956	0.00632495	0.00137416
cg05336956	3.14928e-08	0.00395635	0.000422254	2.21329e-08	4.02506e-09	5.0936e-06	1.90755e-06	3.00479e-06	0.0010812	6.25972e-05	0.00152477	0.00143032
cg21778193	2.72893e-08	1.26183e-08	0	0	0	0	0	5.47557e-09	0.00125978	0.00140712	8.92898e-06	0.00624801
cg15489799	2.21638e-08	0.00207758	2.68203e-07	5.43512e-08	7.24013e-06	2.88338e-05	4.19332e-08	0	0.00170788	0.00517658	0.00019121	0.00132521
cg14166948	0	0.00628733	3.46558e-06	6.41896e-08	8.78957e-07	0	4.33343e-08	0	0.00672909	0.00197941	0.000355864	0.000188526
cg08474826	0	0.0349648	9.42468e-11	0	3.23022e-09	4.61389e-10	0.0079348	0	0.00305431	5.03432e-05	0.0131927	0.000361548
cg20185617	0	5.46608e-09	1.97827e-08	0	5.75904e-08	0	0	6.91789e-08	0.00189269	0.000708875	0.00215269	0.00122633
cg04972348	0.0010818	0	3.19018e-06	0.0389579	1.82652e-07	0	0	0.0109213	0.00663201	0.00524087	0.000147055	0.00562494
cg06618740	4.43108e-09	4.4447e-08	0	6.14185e-06	0	6.75357e-08	0.00774452	0	0.000917933	0.0112059	0.00111272	0.00050292
cg15414773	2.27952e-07	2.80008e-08	0	1.82558e-08	4.57549e-08	1.67131e-07	0.007033	4.78548e-10	0.00143782	0.00146263	0.000789686	0.000666233
cg14476334	4.78474e-10	3.12487e-09	0	0	1.75509e-10	3.25126e-08	3.42979e-09	3.81328e-10	0.00729221	6.80562e-05	0.00102043	0.00123243
cg14144728	2.79798e-07	3.55514e-08	0.000621247	0.00281411	4.57095e-06	3.19733e-08	0.00502327	0.0151283	0.00427291	0.00768021	1.56319e-05	4.7093e-05
cg26330479	5.04411e-09	0.00696204	0.00783128	4.88286e-05	4.04622e-07	0.00632553	0	0	0.00692857	0.00279913	0.000218192	0.0169791
cg06967105	0.00420084	3.18707e-07	0.00319357	0.0308469	2.34276e-08	0.00899702	2.57157e-08	1.27935e-08	0.00995115	0.00665447	0.000580796	0.00364422
cg23651812	6.66086e-07	0	2.45402e-07	1.39393e-07	0	0	0.0088274	0	0.00339892	0.00899717	0.00679075	0.000586888
cg22874652	1.7275e-07	4.2489e-09	1.41422e-09	0	0	2.12686e-08	0.00635305	6.59985e-09	0.0136366	0.00324249	0.00964255	0.00941845
cg27631599	0.0144631	0.00309002	6.39551e-07	0.024411	0.0857816	1.71725e-08	0	1.60119e-07	0.008284	0.00122542	0.000413922	0.00233399
cg10056813	3.20679e-10	0	3.41874e-05	0	0.0633689	0.00411126	0.00010312	0	0.000230388	0.00450191	0.000444605	0.00274928
cg14709479	0	0	0	9.74065e-09	0.0554646	0	0.00955011	0	0.0144391	5.29226e-08	0.000864832	0.013653
cg01961752	0.0196194	0.00450986	0	0	0	0.000608992	0.011987	0.00108179	0.0117501	0.00253019	0.00014456	0.0031252
cg01511231	0.00512869	0	0	0	0	0.00149409	0.00943068	0	0.00682114	0.00209427	4.49034e-05	0.00751062
cg07841371	3.74428e-08	0	0	3.54359e-08	0	4.11275e-05	0	0	0.00770145	0.00167994	0.000365578	6.38769e-05
cg23275914	9.31381e-10	4.93155e-09	9.58302e-10	0	1.50277e-08	0	2.39992e-10	0	0.000443728	0.00970464	0.00143894	0.0038533
cg02014020	8.63474e-09	0.00860369	1.02208e-08	5.64333e-10	7.07296e-10	0	0.00215653	2.68888e-09	0.000940235	0.00360603	0.00546131	0.00056313
cg14008593	0	1.65082e-08	1.39316e-05	7.23116e-09	4.72815e-08	0.00430131	2.6888e-09	0	0.00418045	0.00159198	0.000808142	0.00137694
cg10962754	0.00134517	0.00605875	0	1.92683e-07	3.40001e-07	0.00619836	9.5189e-08	9.21334e-09	0.00797795	0.00222841	0.00101343	5.95067e-05
cg13360866	0.00969338	6.88283e-09	1.13199e-08	2.06614e-09	7.30166e-09	0.00622037	0.00356106	2.20634e-08	0.0019074	0.00743353	0.00279363	0.00144569
cg24807889	8.38152e-08	2.27667e-08	1.92139e-06	0	6.22261e-10	9.72092e-08	1.88516e-09	2.03277e-09	2.04334e-05	0.0039913	0.00291697	0.00310751
cg14886269	0	0.00665474	0	4.8551e-07	0	0.00855404	0.0130197	5.36859e-08	0.00534497	0.000142801	5.28689e-06	0.00395559
cg00086243	6.36612e-05	5.11096e-10	0	0	0	0.000838508	0.0551889	0	0.0108722	0.00312468	0.000359537	0.00104779
cg02709725	6.28368e-09	0	2.64614e-08	0	0	6.23521e-09	0.0655777	0.00662046	0.00486685	0.0128648	0.00176079	0.00174628
cg10583942	0	0	1.12447e-08	0	0	9.82517e-10	0.00571014	6.57231e-05	0.00103467	0.0002017	0.000342638	0.00186129
cg07119157	4.93654e-08	0.00108758	2.88527e-09	2.75251e-09	0	2.07425e-05	6.09072e-09	4.45069e-08	0.0155448	0.00937873	4.10956e-07	0.0065836
cg19092396	0.000167359	0	7.35149e-05	2.44662e-07	3.77098e-05	4.29889e-08	0.00530888	1.06707e-06	0.0167926	0.00649223	0.00033347	0.00116989
cg25144135	1.42105e-06	8.12097e-08	1.92345e-08	0	9.18935e-11	6.08201e-05	0.0304416	0.0125688	0.0156154	0.00759246	0.00362049	0.00147679
cg01437515	1.18279e-07	0	7.54302e-06	3.3844e-08	1.2666e-07	7.66228e-10	0	7.80931e-08	0.00124402	0.00534378	3.73686e-05	0.000203662
cg14661234	0	0.0111166	0	7.48864e-11	0	0	0.013545	0	0.00992867	0.000201632	0.000121114	0.00437455
cg23394673	6.18267e-06	0.00869859	1.59119e-08	0.0054651	1.65274e-05	4.35081e-05	0.00636817	4.22058e-06	0.0098988	2.42404e-05	5.33046e-05	0.00258712
cg23166857	7.92761e-09	6.45148e-08	2.53163e-08	0	0	1.23558e-07	0.0154717	1.34761e-07	0.0294736	0.000511753	0.000617646	0.00783674
cg09315878	5.34377e-06	2.89728e-08	0.0004828	1.09818e-06	6.75179e-06	0.0166419	2.59918e-07	0	0.00112606	0.00104614	0.0120257	0.00074305
cg01075305	4.9618e-07	1.97978e-08	0.00718623	0.00563068	1.04882e-07	3.71936e-10	0.0537236	0.00492797	0.0154697	1.11899e-05	0.000562925	0.00293075
cg03058163	0	5.39276e-08	6.99425e-08	0	0	0.00762326	0	0.00447002	0.00046267	4.68884e-06	0.00599154	0.00132213
cg14531564	1.19493e-07	1.50457e-07	0	0	0	7.2665e-07	0	0	0.00332346	0.00116726	2.60013e-06	0.00667835
cg09276842	0	1.51808e-08	5.18023e-10	0.0120356	4.58337e-08	0.00544891	0	4.72825e-08	0.0125181	0.00238316	0.000757077	0.0103508
cg19945840	6.65669e-06	0.00169096	3.03747e-06	0.011194	9.53091e-07	0.0182792	0.00682564	3.34544e-08	0.00085854	0.000845429	0.0036334	0.00440265
cg06964912	0	0	0.0178944	0.0170072	2.51515e-08	0	0	0.00591347	0.00880972	0.00807663	0.000419915	0.0234671
cg12108798	0.0104395	2.29867e-07	0.0298085	8.71143e-07	0.000625198	1.95298e-06	0.00482344	0	0.00304644	0.00487606	0.00147296	5.80829e-06
cg20411340	2.56359e-08	0	0.0287604	0	0	0	0.00340463	0	0.000448151	0.000186924	0.000668316	0.0065309
cg09331144	0	0	0.0481429	1.23062e-09	0	0	0	0.00582815	0.00279813	0.0106172	0.000786661	0.00374709
cg00211609	8.03069e-08	1.92745e-08	0.0174111	5.64891e-07	1.83788e-07	0	4.04141e-08	0	0.000880673	0.0157594	0.000255397	0.001837
cg10208113	5.73066e-08	0	1.0756e-06	0	0	3.21582e-07	1.61435e-08	4.07682e-08	2.16493e-06	0.00415125	0.000797631	0.00464776
cg04719903	0	0.00943608	1.0278e-09	8.32191e-07	0	0.0057727	0.00857726	0	0.0039021	3.20961e-05	0.00494931	0.000141472
cg20747739	6.34963e-08	0.000138875	0.000653795	0	2.58746e-09	0	0	6.85456e-08	0.00139859	0.00850153	0.000361005	0.00186946
cg13440692	0	0.00179536	0	0	0	0	0	0	6.93886e-05	0.00194792	0.00204057	0.00748326
cg06361835	0	0	2.89754e-06	0	0	4.96906e-07	0	2.7501e-09	0.0197615	0.000310049	0.000379297	0.0013852
cg14661139	6.64345e-09	0.000416065	3.42557e-05	0	1.47353e-05	8.5809e-09	1.26305e-07	8.01843e-09	0.000555416	2.26474e-05	0.00116354	0.000444046
cg17177602	0.00388583	0.00182479	1.13942e-05	2.58178e-06	0.000108896	0	0	0.0206507	0.0084588	0.00766726	0.00269563	0.0020994
cg08884932	0	3.24401e-08	0	1.29292e-06	0	0.000144354	0	0.00209595	0.0119188	0.000801878	0.00051313	2.0745e-07
cg11225330	4.79193e-07	1.42716e-07	0.000112701	0	3.52837e-07	0	0	7.22199e-08	0.00563365	0.00369462	0.000461026	0.000678311
cg17848797	6.61707e-07	9.76431e-08	1.38239e-06	1.6535e-10	5.79527e-10	7.00739e-06	7.2496e-09	1.60946e-06	0.000279389	0.00655612	4.60851e-06	0.000394684
cg12645236	3.40008e-10	1.5404e-08	6.8136e-10	0.00287409	0	0.0278417	0	0.00939403	0.00216963	0.000670779	0.00221626	0.00567238
cg00825734	3.03506e-05	0	0.00826815	6.70767e-08	1.76339e-07	0.00155049	3.39435e-08	0.00809026	0.00050681	0.000593118	0.000950386	0.000339619
cg22421766	1.87007e-09	3.46722e-10	1.02198e-08	0	4.63125e-11	0	1.23659e-09	2.5702e-09	0.0126253	0.000409881	0.00167903	0.00714957
cg24576260	3.28359e-05	1.43511e-07	4.86521e-08	0	0	0.00889287	0.0191437	3.33149e-07	0.00331575	0.00251667	0.00459193	0.00799716
cg22225577	0	0.00170749	0.0275259	9.38467e-09	2.66446e-09	1.89614e-07	5.29344e-08	0.0543415	0.000116241	0.00563914	0.00027748	0.00445769
cg10119342	0.000392954	0	7.39611e-11	9.40489e-07	0	0.0021272	0	0	0.000858972	0.00198453	0.000130633	0.0107006
cg25151559	2.52193e-08	0	8.43363e-07	2.48919e-08	9.94283e-07	1.34004e-08	1.27282e-07	0	0.00100725	0.00622793	0.00179697	0.0047053
cg18224942	1.46235e-05	0	0	1.78735e-07	1.43265e-08	0	3.44183e-10	0	0.000303459	0.000736902	0.000609452	3.38979e-05
cg27179810	1.17409e-08	2.11138e-09	4.33856e-08	1.81102e-09	3.62782e-09	0	0.00668179	4.43822e-05	0.00432172	0.000162071	0.00463327	9.06007e-09
cg20978193	0	3.39569e-08	4.67627e-10	2.37397e-08	5.25234e-09	0	1.57424e-08	0	0.00229272	0.00223993	0.0049072	0.00043315
cg03003335	0	4.78007e-10	0	0	1.71589e-09	0	5.69775e-09	0.00261496	0.00563483	0.00122817	0.00255222	7.55162e-05
cg01515136	0	0.00780953	3.46218e-11	0	8.85943e-10	0	4.52521e-11	0.00227794	0.00070483	0.00183725	0.00202641	0.00283924
cg27185793	4.37079e-05	1.12123e-06	0	0	1.37499e-07	6.56975e-05	0	1.0295e-05	7.87998e-06	0.00182951	5.99992e-05	0.00161743
cg06085743	1.07986e-05	0.00759751	0	0.0186897	2.4818e-06	0.00928052	0.0141904	0.00356714	0.000429529	0.00337986	0.00101804	0.00100982
cg05397202	4.95287e-06	0	3.38001e-07	2.04531e-06	7.10464e-08	5.79316e-09	3.05328e-10	0.00201906	0.013465	0.011148	0.00517369	0.00403056
cg19383909	7.1345e-09	0	1.67238e-07	5.20213e-08	6.54006e-09	1.52626e-07	0.0272944	1.90523e-08	0.00152589	0.0059561	0.000306757	0.00113669
cg04926200	4.56346e-08	0	0	2.82753e-07	1.36828e-06	0	3.631e-08	1.29753e-07	0.000865359	0.00152288	0.00205199	0.00334581
cg26831087	0.022615	8.37417e-05	2.78487e-07	1.67938e-07	9.62081e-08	1.86062e-07	0	0.0140383	0.00732614	0.00603316	0.00895981	0.00021124
cg16590012	1.89692e-09	3.20032e-09	1.31244e-10	3.6319e-09	1.21883e-08	0	0	0.002085	0.001711	0.00611272	0.00013709	0.000200556
cg03402404	2.43415e-07	6.36087e-05	1.75332e-05	0.000739565	5.75831e-05	3.84696e-09	0	1.20979e-08	0.00453631	0.0134768	0.00434327	0.000748967
cg21118819	0	0.0115227	1.14716e-07	0	0	0	0.000395009	0	0.00253755	0.00591725	2.2651e-06	0.000344516
cg11414742	0.00685374	0	4.02633e-07	2.75375e-08	0	0.00146474	0	2.29805e-07	0.00504054	0.00700421	0.00443986	0.00526949
cg14270725	0.00461946	0	5.41463e-10	0	0	0.00536434	2.61506e-08	0.00113671	1.05099e-05	0.000154047	0.000138669	0.000450365
cg15386434	0	5.62411e-10	6.61727e-08	1.11473e-06	3.62682e-08	0.0131602	3.92616e-10	0.000779481	0.000202656	0.00068788	4.01511e-06	0.00415198
cg14793596	0	0.00165154	0	0	1.4729e-07	0.00513849	0	6.11447e-08	0.000321069	7.06313e-05	0.000657583	0.00600681
cg07284273	0	3.12448e-08	0	4.88409e-07	0	0.00125404	0	3.37701e-09	0.000310697	0.000177592	0.00415756	0.00129063
cg25063151	3.18175e-09	2.47265e-10	0	2.1423e-10	0	0	0	0	0.00300543	1.06718e-05	6.40386e-07	0.000540117
cg19436320	3.53004e-05	0	1.1758e-05	6.03711e-07	0	0	0.0198764	0	0.000611801	0.00187975	0.00846225	0.0195982
cg00040588	1.96753e-07	0	2.67804e-08	6.94116e-09	5.77238e-09	0.00522926	0.0122559	0.000600353	0.00139761	0.000139753	7.13093e-06	0.00341208
cg27399052	0	0	0	0	0	0	0.00292618	0.00167053	0.0123922	0.00211619	0.00324754	4.31382e-06
cg17132079	3.2977e-07	1.94257e-09	0.00960536	0	1.41145e-08	0.00219762	0.0022198	0	0.0372285	0.0102156	0.00143941	0.00761054
cg01198994	0.0141909	3.70537e-08	2.42916e-08	1.60867e-07	0	0	9.74855e-07	2.80755e-07	0.000281407	0.00236286	0.00128312	0.000131926
cg23973885	9.1377e-07	0	1.18058e-10	0.00420868	0	0	3.28863e-09	0.00406666	0.000564539	0.00642143	0.000735257	0.00142711
cg13354934	1.48724e-06	0.00373851	2.53522e-06	0.0246556	1.93546e-05	3.0975e-07	0.0057215	1.97251e-07	0.0122519	0.00800359	0.00430578	0.0107178
cg24153574	0	0	0.00230304	8.94099e-08	5.55807e-08	2.7661e-06	0.0243093	0.00229755	0.00684408	0.00038341	0.000131878	0.00370506
cg21165029	2.63493e-07	0.0455464	4.4805e-06	7.81184e-08	7.4089e-08	5.48556e-06	1.86065e-08	8.55303e-08	0.0109089	0.00112563	0.00414797	0.000299165
cg03400623	0.0191968	1.72172e-06	1.19918e-05	0	2.08607e-09	0.0127483	0.00638508	1.69466e-08	0.00107287	0.031308	6.76993e-05	0.00707664
cg22109675	2.44883e-07	0.00613589	0	9.57251e-08	0	2.81082e-09	0	5.0558e-09	0.000689365	0.000464123	0.000680172	0.00217381
cg15492552	0	0.0294741	0	0.0089731	1.20849e-06	7.79709e-11	9.78881e-07	0.004658	0.00822201	0.00511455	9.8945e-05	0.000846101
cg08158776	0	1.03731e-05	0	0	7.36619e-07	2.90678e-08	0.0015555	0	0.01468	0.0183499	0.00225066	0.00195123
cg24837149	3.92986e-10	0	0.00315747	0.0300613	1.11744e-08	4.80775e-09	0.0162254	1.60324e-08	0.000795929	0.00138948	0.00340991	0.00239203
cg00060374	0	0	0	2.53587e-07	1.0628e-07	0.00298865	0.000566846	0.00982007	0.0104513	0.00449492	0.00216889	0.00191488
cg17507949	0.000245376	0.0269255	3.62368e-05	0.00589919	0.000927217	0.013793	0.0146472	3.24179e-09	0.012919	0.0233629	0.00114606	0.00499913
cg06711078	5.4938e-08	2.24541e-09	4.01196e-06	0	2.22999e-09	0.00870733	0.00972027	0.00738048	0.00243986	0.00307757	9.18773e-05	0.00583552
cg12286462	0.000413292	8.66569e-08	0.00975971	0.00636177	0	4.76673e-05	0	3.37886e-05	0.0107099	0.00176524	0.000759526	0.00491344
cg21285198	0.00010281	5.894e-08	2.7785e-08	6.63486e-07	1.14029e-08	2.81278e-06	0	1.18388e-07	8.90502e-05	0.00775883	0.000246132	0.00284907
cg09368716	0	4.49481e-05	0	1.67985e-08	0	0.00199809	0.0634224	0.0041226	0.0119077	0.00172373	0.000284584	0.00403854
cg12208770	0	0.00681124	7.77455e-09	3.30565e-09	2.85448e-09	1.03817e-08	9.95664e-05	0	0.000315515	0.000438788	0.000144118	0.00292977
cg26863172	0	0	9.72808e-07	0.0144541	0	0	0.0327976	1.8536e-07	0.005436	0.000502378	9.96452e-05	0.000710707
cg04865726	0	0	5.12277e-08	0.0037478	4.42418e-11	0.00313658	1.133e-07	0.00206079	0.000334379	0.00728366	0.000176837	0.00347607
cg12407057	0	0.00200674	7.40588e-07	0.013896	1.34648e-11	0	1.33665e-07	0	0.000339652	9.05718e-05	3.69504e-05	0.00244646
cg19270739	0	0.000636604	0.0044766	0.0208083	0.0350416	0	0.0262456	0.011784	1.80282e-05	0.0363256	0.000373692	0.00282547
cg00702126	0	0.0054642	7.4239e-09	0.00899836	0	8.41578e-07	0	7.5078e-07	7.80578e-07	4.89774e-06	0.00740327	0.00058243
cg14667273	1.3228e-08	1.16052e-09	1.32096e-08	0.0307943	8.65433e-07	0	0.00336632	0.00308111	0.000648168	0.00363379	0.015118	0.0110515
cg27391934	0	0	1.19855e-05	2.64464e-08	1.30069e-08	8.69266e-06	0.0103528	0.00862218	0.00302168	0.00115209	0.00240545	0.00024771
cg09668627	0.0168163	0.015815	0.00596896	0.000320894	0	1.55676e-07	0.0026229	0	0.00862346	0.0120662	0.000319317	0.00134081
cg26798702	3.29457e-08	0	0.0100245	2.44874e-09	7.18025e-08	0	3.04689e-07	0	0.00068954	0.000472838	0.000159446	0.00623787
cg03116557	1.88134e-07	5.49511e-10	0	0	0.0767416	0.0259329	4.85737e-07	3.71621e-08	0.00102835	0.0239274	0.0057783	0.00428929
cg03538326	0.00147622	0	3.26257e-05	0	0	0.00221969	0	0	0.00186998	0.0195369	0.00466085	6.26493e-05
cg26795248	1.38224e-09	0.0107309	9.00457e-09	2.36301e-08	3.27749e-08	1.49158e-10	2.48965e-09	1.08354e-07	0.00277314	0.00265008	0.0357235	4.85299e-06
cg21001441	3.90941e-10	0.0137581	5.87463e-09	0	1.03893e-09	6.54065e-07	0	0	0.0109261	0.00579288	0.00464996	0.000768618
cg07280242	0.0092774	0	8.51559e-05	3.00776e-07	3.56501e-05	0	0.0116647	0.0103136	1.71065e-05	8.89011e-06	0.00279296	0.0053185
cg13798621	1.22771e-10	0.00276522	0	0	3.82331e-08	3.90074e-08	0	8.87307e-09	0.000374388	0.000100217	0.00997554	0.000344674
cg04107003	0.0263023	0.0132093	3.61372e-09	0	2.32524e-09	0	0	0.00611464	1.08741e-05	0.0041263	0.000937837	0.00248514
cg13850380	0.0155368	2.69056e-09	0	1.0914e-08	1.36069e-08	7.60146e-11	0	0.00289874	0.00116187	0.0138687	0.00014824	0.00679293
cg00813378	0.00892609	0.000966091	0	2.31324e-09	0	0	0	0	0.000688367	0.00524976	0.00104476	1.18388e-05
cg08738570	8.42681e-09	6.01408e-07	5.60306e-07	0	8.85389e-07	0	9.86494e-07	0	7.1916e-05	0.027196	4.89603e-05	0.00391759
cg03392564	0	0.0277309	4.14868e-10	0.00819722	1.13287e-08	0	0	0	0.00105777	0.000113389	2.69086e-05	0.00285367
cg04126957	0	0	1.84997e-09	0	0	0	0	1.23707e-08	8.55532e-06	0.0162421	0.000667503	0.0011157
cg09126090	3.71812e-07	0	1.29576e-09	0	1.98035e-09	0.000724679	0	1.28486e-06	0.00231256	0.0232453	0.000562673	0.000867015
cg11521998	1.14285e-09	0.00284216	0.00191856	1.64633e-10	3.81558e-05	0	4.52193e-08	0	0.00284211	0.000876394	0.000518458	0.00480621
cg09172260	0	1.3292e-08	3.50205e-05	1.41332e-08	2.8886e-07	0.000446516	0.0360113	0.00242472	0.00829663	0.00576981	0.0176513	0.000896363
cg25311963	2.92416e-06	0.0175568	0	0	0	2.60561e-08	0	2.55511e-06	0.00744187	0.0027405	0.00275436	8.79996e-06
cg07147033	6.49226e-08	0	0.00444256	8.59347e-10	0	0.00582475	1.48737e-07	0	0.00036641	0.000265078	0.00442044	0.00216015
cg13897348	2.54094e-06	0	5.47723e-07	4.19692e-07	3.53976e-08	0.0234897	0	0.00718442	0.000405095	0.000591748	0.00197454	0.000456497
cg01229567	0.00126293	0	0.00245778	3.43104e-07	3.65867e-08	0.0247656	0	3.66467e-07	0.00147486	0.00467758	0.000337967	0.0015496
cg15817635	3.44288e-07	0	2.22987e-08	0	9.38822e-08	0.0141424	0	2.06049e-08	0.00431333	0.00290196	0.0152487	9.9656e-05
cg06912282	8.87626e-08	5.95136e-09	0	0	8.72063e-08	8.62414e-09	0.00938795	2.04168e-08	0.000955086	1.3131e-05	0.00127978	0.00552984
cg00078456	0	0.00433753	3.41153e-08	8.7486e-10	0	0	0	0.00442542	6.27914e-05	0.0171118	0.000987617	0.00646233
cg18852096	0	0	1.02441e-08	4.52732e-08	1.23227e-08	0	1.05024e-09	0	0.00116361	0.0168605	0.00205173	0.000395664
cg05642789	0.00778149	0.00365014	1.31474e-10	0.0102809	0	0	0	0.0275642	0.00443982	0.000473191	0.000273201	3.62863e-06
cg17122213	0	0	0	0	0	0.00384363	0	0.000436559	0.00046965	0.0052128	7.4547e-06	0.00651816
cg03427058	0	0	5.27044e-11	3.20635e-07	7.3127e-09	3.52904e-09	1.2791e-07	0	3.59521e-05	0.00287099	0.00222368	0.00168085
cg23430652	0	0	2.44919e-07	0	4.6088e-08	5.00582e-09	5.93071e-07	0	0.001621	0.00232418	0.00251886	0.00733975
cg00297832	1.03834e-05	3.69249e-06	2.08125e-05	9.03747e-09	1.8327e-07	2.53559e-07	2.83291e-06	0.00365633	0.000513277	0.00123619	0.00755938	0.00077683
cg24535439	2.30727e-09	0.0308877	0	6.20157e-09	2.53454e-09	0	4.57837e-08	0	0.00147539	0.0120818	0.0013385	0.0106919
cg00262621	0	0.00846002	5.13162e-10	0.0174725	1.5195e-08	0	3.58571e-09	1.55123e-08	0.00017121	0.0103587	0.00124398	6.09303e-05
cg11798909	0.015483	0.000101198	0.0100304	0.00211892	0	0.000477289	0.0211068	0	6.82916e-05	0.000631115	0.0030764	0.00024666
cg12655137	0	0	0	0	3.4181e-08	0	7.33031e-09	0	0.00151569	0.000607946	1.53236e-05	0.000146376
cg20251225	4.40802e-07	0.00512876	1.18624e-06	0	9.90718e-06	2.51472e-05	1.67022e-07	1.41799e-09	0.00031851	0.00136782	4.32845e-05	0.00688797
cg20429981	1.85589e-06	0.00984483	0.00767663	0	6.884e-07	9.48693e-09	0.0349393	1.15251e-08	0.00108654	0.000147989	0.000611113	0.00346552
cg19018051	0.0495963	0.00756311	9.19867e-10	0.0138364	2.05042e-06	0.000630863	6.66553e-08	0	0.000748837	0.00660379	0.000532489	0.00704638
cg00669623	0.0253527	0	5.32246e-10	0.0227606	0	0.00837432	0	0	0.0086692	0.00814064	0.000437556	0.00621341
cg11572942	4.3531e-07	0	0	0	2.46299e-07	2.7011e-09	0.0138341	0.00291449	0.0204788	0.00223583	0.00317595	0.00778422
cg09233730	1.8222e-09	4.98989e-09	2.17818e-06	0	2.75685e-09	2.72919e-08	7.00761e-10	0	0.00287138	0.00117652	0.00696959	0.000555665
cg08122070	3.04955e-07	1.52896e-08	0.00439786	3.56604e-07	8.41867e-07	3.60198e-06	3.63142e-07	3.3292e-07	0.00170942	0.00902271	0.000548187	0.0107811
cg08937102	0.00736034	3.88345e-09	3.97079e-08	8.4248e-08	0	0.0223257	4.93463e-09	4.18807e-10	0.000742502	1.45797e-05	0.00559695	0.00430646
cg02769781	5.41617e-10	5.93651e-09	0	1.76896e-10	4.34124e-08	1.083e-09	0	1.02011e-07	5.86239e-05	0.000144321	0.00245222	0.00386983
cg24163210	0.0101575	0	9.50129e-05	0.0278201	6.7025e-08	3.57489e-06	2.59138e-10	0	0.00630303	1.30745e-08	0.000854064	0.00129976
cg00558749	6.21202e-06	1.79736e-06	8.99831e-05	0.00796745	0.000158899	0	0	4.51998e-07	0.000308065	2.76456e-05	0.00798666	0.000520612
cg13461447	2.31411e-09	0	6.98283e-07	1.47276e-10	0	0	0	0	0.000149171	0.00346539	0.00363063	0.00164856
cg10207218	1.77857e-10	0	0	0	0	1.25428e-08	0.0018983	0	0.000888503	0.00274912	0.00103569	0.00342856
cg04260676	3.34884e-08	0	0	1.55921e-07	3.29589e-07	3.97329e-06	3.6463e-05	4.50993e-09	0.000730879	0.00239242	2.9762e-05	4.0806e-05
cg16677144	0	0.014302	2.44604e-06	0	1.71998e-05	7.109e-09	0.0122992	1.5235e-09	0.0156057	0.0015454	0.00150527	0.000633387
cg23982607	0	0.0024718	0.00115685	0	0	0	0.00455799	0.00981225	0.00189264	0.0011932	0.000803189	0.0178649
cg21776599	0.000717668	0.000663284	1.51162e-09	2.66744e-08	6.02947e-05	0.000179395	0	0.00119353	0.00255027	0.00425716	1.2434e-05	0.0200081
cg16926213	0.0104425	1.54045e-08	5.97863e-08	2.19681e-07	4.1799e-08	0.000543793	4.7577e-10	0.000304016	0.0029535	0.00147848	0.000645617	0.0182934
cg15102821	2.28509e-08	2.82856e-08	7.03815e-05	6.10896e-07	0	7.12333e-07	0	3.43162e-07	0.00557115	0.00136322	0.00581715	0.00232108
cg01755342	0	0.00463369	0	1.90153e-08	1.57298e-09	1.00927e-09	0	0	0.000909444	0.00299222	0.0148189	0.000319615
cg15527168	2.58458e-09	0	4.61957e-08	0	1.38909e-08	0	9.12042e-09	0.00892657	0.000160338	9.60592e-06	0.00108832	0.00277038
cg07177011	9.7042e-10	0	0	0	8.95913e-09	2.79848e-08	0	0.000339953	0.0022729	2.15785e-05	0.000330924	0.00630022
cg22718050	0	1.68807e-08	7.46088e-09	0	0	5.7433e-09	0	7.47961e-09	0.00217334	5.17498e-05	7.38125e-05	0.000153337
cg05355142	0.000283232	7.65286e-06	1.72042e-06	1.2013e-06	0.00296543	0.00419937	4.16355e-06	0.0146672	0.00716961	0.000338418	0.000727772	0.0137753
cg22536775	1.86501e-07	0.0162428	1.93763e-09	0.00445469	3.00795e-07	0	0.0229227	5.18144e-10	0.00146815	4.99045e-05	0.00916808	0.00107056
cg02050973	3.1866e-08	0	0	8.98341e-07	1.17091e-08	0.00127807	0.00288015	0	3.40468e-07	0.000290394	0.000443966	0.00908104
cg06092084	6.58398e-08	0.00551886	1.64318e-05	2.38284e-07	0	0	0.0371772	0.00182396	0.00250848	0.00609146	0.000560445	0.000875791
cg03719984	0.0220556	0	8.34626e-06	3.2028e-06	0.0155338	0.00622202	0	0	0.00961146	0.00743296	0.000481127	0.00445447
cg24641654	5.60255e-09	0.00521408	0	9.15508e-09	0	1.95026e-09	0.0732016	1.09636e-09	0.0052339	0.00463274	2.15379e-05	0.000422845
cg19630039	1.90363e-05	6.0932e-08	5.45607e-07	4.70848e-07	7.62891e-07	4.78729e-06	0	5.8609e-08	1.18885e-05	0.00517015	0.00500314	0.000413658
cg08639799	1.3875e-08	0.0130776	1.27277e-08	9.78296e-09	0	3.30534e-09	0.00513409	8.47861e-10	0.00138439	0.000226901	0.000332832	0.00115795
cg07719258	0	0	0	0	0	5.84225e-08	0	9.74295e-10	0.000145305	0.000651568	0.00921066	0.00507262
cg14839558	2.58867e-10	0.00415071	4.48945e-08	0	0	0.00993315	0	6.47842e-09	0.000880678	0.00374623	0.00108864	0.031766
cg17747265	2.99481e-10	0	0.00485831	1.94645e-08	6.51912e-08	0	0	0	0.0022405	0.000334134	1.76521e-05	0.000610414
cg03396347	0.00109727	0	0.00616634	0	0.077697	0	4.11525e-05	0	0.000102439	0.000921973	8.85246e-05	0.00216711
cg26153158	8.08229e-11	7.85948e-08	0	2.8172e-10	0	0	0	0	0.0158026	0.00348336	0.00112563	0.000236694
cg24525340	0.0657102	0	0.00727004	0.00181633	0.0366627	0	0.00010705	0	0.00968779	9.11273e-05	0.0114375	0.000195397
cg08730434	0.00873722	3.17071e-07	1.47749e-08	0.0320433	4.96936e-05	0.0149036	5.18767e-09	1.32694e-08	0.00302358	0.000488205	0.008236	0.00220511
cg26357403	0	0	0	0	0	0	0	0	0.00177928	0.00994775	0.00391402	0.00272151
cg06090818	0	0	4.10785e-08	0.010134	3.88099e-08	0	0.0236129	0.00124952	0.00316058	7.5709e-07	0.000844567	0.00433845
cg13204758	0.00225937	1.91312e-10	8.31816e-07	0.0336606	4.26366e-07	4.9335e-05	0.0287941	1.03729e-06	0.00344845	0.00178015	0.00245485	0.000677414
cg24503109	3.95322e-06	1.5102e-06	5.29405e-06	1.17391e-06	2.14383e-06	5.37156e-08	2.94883e-07	0.00843624	2.77405e-06	4.35521e-05	0.00017833	0.0080005
cg04852972	0	1.2894e-06	0	1.51582e-07	2.80303e-06	0	2.37267e-07	5.56209e-08	0.000688219	6.08905e-05	0.000875408	3.96588e-07
cg24495298	1.67857e-06	0	9.81761e-11	1.04384e-10	5.39762e-06	0.00601499	0	0.000857737	0.00011212	0.0017868	0.0054294	0.000363735
cg18163909	2.12908e-06	0	3.33305e-06	0	9.05201e-08	8.49511e-08	2.51728e-06	1.72206e-08	0.00058507	0.00191445	0.000801374	0.00747427
cg06835814	0	0	2.9595e-06	4.92551e-08	2.63453e-09	1.44886e-06	0.01256	2.30018e-08	4.95854e-05	0.00184949	0.00777783	0.00531663
cg05035280	0	0	0.0288455	0.0448272	7.03289e-09	0	0.00335903	0.00465836	0.0156371	0.00104179	0.00121314	0.0024532
cg27587063	1.69237e-08	9.62763e-06	0	0	1.62505e-08	2.86225e-07	2.36164e-08	0	0.000252123	0.00207524	0.000726884	0.00149107
cg18270426	9.32014e-08	0	0	0.0128059	6.81137e-08	0	1.32541e-06	0.0266854	0.00298999	0.00223998	0.00356676	0.000418151
cg22344830	2.07235e-06	7.6646e-09	3.4425e-09	1.23138e-09	0	0.0105495	0.000116204	0.0104049	0.000840456	3.75266e-06	0.00203872	0.00322412
cg09021225	4.7368e-07	0	4.17551e-08	0	1.58762e-07	8.38358e-11	0	0.00613935	0.00384414	0.00788477	2.61613e-05	0.00083655
cg00546307	1.31223e-09	1.94784e-08	1.25494e-08	2.05076e-08	3.22698e-06	0	1.56677e-09	0	0.000406036	0.0121809	0.00201034	0.00233724
cg13103143	0	0	9.98764e-08	0	0	0.00248135	0.0122731	1.21073e-06	0.0159961	0.00130873	0.0132912	0.00377076
cg26609236	1.22404e-09	0.00236655	0	4.02733e-08	3.64872e-07	8.26318e-08	1.82657e-09	0	0.00513622	0.00353301	0.00184388	0.00565636
cg17854471	0	0.00036518	2.21235e-07	1.90602e-08	0	1.40437e-06	0.000634725	8.24137e-08	0.00583423	0.00737194	0.00364198	0.000181756
cg22817993	0	0	0.0058976	0	3.63714e-08	2.77353e-06	0	1.37379e-08	0.000854923	0.00016957	0.000300142	0.0158573
cg09107007	0	1.14472e-07	2.66435e-09	3.56831e-07	0	0	0	0	0.000140605	2.42674e-05	0.00180704	0.00350716
cg00580652	1.39416e-08	5.07565e-09	5.09719e-07	9.32901e-09	1.30739e-08	1.5911e-07	0.00940056	1.21337e-09	0.0011956	0.00906977	0.00139338	0.00331387
cg18392644	7.8248e-09	0	3.47439e-08	0	3.19788e-06	5.87708e-08	0.0139371	7.27487e-08	0.00116235	0.000450585	2.35169e-06	0.00889313
cg06063714	0	0	0	0	0	0.00535889	0.0046666	3.22612e-09	0.00530504	0.00153576	0.00130866	0.00142252
cg03469790	0.0157807	7.41672e-10	0	0.00470738	0	0.00358569	3.57762e-07	2.73639e-08	0.00124818	0.0156214	0.000512988	0.00254981
cg13788313	1.02404e-05	0.0205441	1.51193e-08	1.37861e-10	0	9.90644e-09	0	0	0.000612375	8.68957e-05	0.00396294	0.00844925
cg24105782	0	0	1.18741e-08	0	1.0511e-08	6.77924e-08	0.00669851	0	0.000111757	0.00077538	0.000403532	0.00142634
cg04847273	3.34151e-08	0	0	0	3.07387e-08	1.75229e-07	0	1.10269e-07	0.000538115	0.00146021	0.000991218	0.00104675
cg10837110	0	4.03138e-09	0	0	1.10384e-08	0.000362927	0	0.00379209	0.000634338	0.000354927	0.00142945	0.00792315
cg00400948	0	5.10865e-07	0.000133008	7.87577e-07	7.2866e-05	0.0242983	0.0382747	0.00842474	0.000181918	0.00318835	0.000662834	0.0478271
cg19091116	2.09588e-10	0	9.07896e-07	0.00941522	0	0	0	0	2.12446e-06	0.0047658	1.22453e-05	0.000137573
cg00889627	0	6.5217e-09	0	1.1992e-10	0	0.00132312	1.2864e-10	0	0.00757257	3.85706e-09	0.00707238	0.0042351
cg04781796	6.67141e-07	4.40925e-07	5.20696e-07	0	0	0.00614219	2.1493e-07	0	0.00101837	0.0179838	0.00410627	0.00110228
cg26903053	0	7.96679e-09	5.21148e-08	1.22404e-09	0	1.96892e-08	0	4.78117e-09	5.79597e-05	0.00197795	0.00084559	0.00657471
cg07701567	3.32473e-08	0	5.03689e-07	0	1.52998e-10	1.73851e-09	2.85775e-09	0	0.000949418	0.0063805	0.00734201	1.59764e-05
cg11687809	0	2.57482e-09	0.00107461	0	6.60322e-07	0.0157218	0.0155886	0.0120089	0.00280241	0.0110996	0.0116779	0.000159864
cg07226484	1.41262e-07	0	0.0216826	0	0	0.0148475	0	1.2143e-05	0.00727654	0.00419073	0.0132885	8.35935e-06
cg09767587	0.0182807	0	8.2034e-07	1.79511e-08	1.27181e-07	0	0.0136586	0	1.57108e-05	0.013446	0.006771	0.000959615
cg17201124	1.38776e-08	0	0.00154438	6.86052e-08	5.83524e-09	1.98011e-08	0.0254108	0	0.0134112	0.00482242	0.00206032	0.00610747
cg14978994	1.30179e-07	0.0011913	7.0154e-07	0.0161179	0	0.00284212	1.33065e-08	0.0163927	0.00273234	0.00134473	0.00115037	4.11068e-05
cg18120323	1.40866e-09	0	0.000874353	0	0	0	5.60916e-09	0	0.00441114	0.00604386	0.000721422	0.000473367
cg26610624	5.49291e-09	0	6.61019e-10	0.00912241	0	0.00275512	0	0	0.00254883	0.000209565	0.0137775	0.0003491
cg21137823	0	0.00279906	0	0.0157376	4.57303e-09	0	0	0	0.000887918	0.000313301	0.0080288	0.00153064
cg07797073	0.000470323	0.00329856	3.84218e-08	0.00955515	2.10233e-07	0	0	0	0.00608154	0.00939412	3.79261e-06	0.0192262
cg05929117	0	0.000286114	2.5032e-09	0.00509281	1.22005e-09	0.00498105	5.54036e-07	0.00442378	0.00295172	0.00149751	0.000758033	0.00779303
cg00095688	2.77469e-10	0.0153652	0	0	0	0	0	0	0.0108686	0.00195259	0.00135804	0.0033393
cg24842354	2.22325e-07	2.66785e-07	4.05549e-07	0.0270678	0	9.82167e-05	0.0402095	0	0.00304657	0.0098657	0.0046903	0.00389769
cg08439149	6.69615e-06	0.031031	0	0.00245284	0	0	0	0	0.00125518	0.00208977	0.0114555	0.00124812
cg13077150	8.37288e-09	0	1.94168e-08	9.31711e-09	0	0.00824847	0	5.51952e-08	5.92073e-05	0.0013617	0.00445166	0.00606377
cg27587033	0	0	0	0	0	0	0	0	0.00135895	0.0141081	0.000875706	0.000177643
cg17497824	0	6.3915e-09	0	0	1.75613e-10	4.44774e-10	4.42947e-09	0	0.000354556	0.00329925	0.000219245	0.00152784
cg16735509	3.67199e-08	0	5.40146e-07	0.0445543	2.37111e-06	5.42101e-09	0	0.00455731	0.00103917	0.00228658	0.000417321	0.000196311
cg08651178	9.95766e-09	0.0131985	2.75443e-08	0	6.31854e-08	0.0313482	5.62717e-08	2.77959e-08	0.00215253	5.96494e-05	0.00114607	0.0084504
cg12639453	0.00933335	0.00284147	1.21616e-09	0.0198171	0	0	0.0215692	0	7.40627e-05	0.00557034	0.00192991	0.000586264
cg17023856	4.05296e-07	0.00172316	0	0	0	1.17574e-10	0	2.41427e-09	0.00160579	0.000647781	0.00778407	0.00557309
cg12713909	0	0	7.15075e-09	0	3.36837e-09	1.54095e-09	1.12177e-10	2.31661e-10	0.000888174	0.0103558	0.00927109	5.8087e-05
cg13918804	0	7.96837e-11	0	3.08045e-09	0	1.94601e-10	8.86115e-11	0	0.00533818	0.000699606	8.69454e-05	0.0042366
cg04315214	0.00605242	0.00651175	0	1.79991e-09	0	0	0	0	0.00280826	0.00116055	7.93468e-05	0.000638489
cg19257562	0	0	0	0	1.42722e-10	0	1.75382e-07	0.00223819	0.000477469	0.000223311	0.000473882	3.90511e-05
cg00981070	0	0.00430951	0	0	5.02335e-09	0	0.0347116	0.00754602	0.00601514	0.00433705	0.00412831	0.000853684
cg17426766	0.00345323	0.00164736	0.000138228	2.07999e-08	5.56579e-07	3.04568e-05	0.0544155	0.000219959	0.00299492	0.0056439	0.00158144	0.0024585
cg12718519	0	0.00199392	0	0	8.71818e-08	0.00423265	0.0251248	2.93066e-07	0.000768019	0.000268597	0.00151236	0.000183652
cg13480549	0.00730217	6.13449e-08	3.05641e-07	0.00301571	6.21042e-09	1.33418e-06	6.72501e-07	0.0221442	0.00606751	1.1159e-05	4.44713e-06	0.00279382
cg18188739	2.87986e-07	6.68015e-07	1.00763e-09	0	0	9.36827e-06	0	5.88278e-09	1.76615e-05	2.65765e-05	0.00029504	4.42502e-05
cg15481172	3.25506e-09	1.51883e-07	0	1.07399e-08	1.39824e-09	0.0194939	2.46992e-08	0.00994014	0.000681755	0.0146284	8.19808e-05	0.0202061
cg24557048	4.68723e-10	0	9.07483e-09	0.0124297	1.80113e-08	0.00114849	0	0.000554142	0.00518008	0.00286971	0.000159737	0.00996166
cg06157219	0	0.00185232	0	0	2.47996e-09	0	6.13772e-09	0.0065567	0.0184978	0.0117974	7.7572e-05	0.00207638
cg18269141	1.52995e-07	3.17751e-06	0	0.00105795	0	0.000566308	9.19677e-08	0	0.00106311	0.00374448	0.000255102	2.92767e-06
cg25845463	0.0350293	8.11005e-09	2.41785e-08	0.000774216	2.7897e-07	6.81565e-08	0	0	0.0104055	0.0310879	5.64685e-06	0.000496005
cg04771433	0.00386963	8.14739e-07	4.44019e-07	1.31778e-08	1.93097e-10	1.0361e-06	2.61591e-10	5.18973e-10	0.000627885	0.000219955	0.00673154	0.006662
cg15550572	0.00554844	0	2.58508e-09	0	0	1.89612e-07	0	0.00888483	0.00353031	0.000324526	0.00270119	0.00106296
cg09560161	2.07172e-06	2.54966e-08	1.3003e-09	7.95659e-09	1.46438e-09	2.86766e-05	1.68718e-09	0.00140747	0.00110258	0.00505381	0.00562977	0.00222416
cg03732007	0	0	0	0.0144903	3.6562e-08	0.00760763	0.0107087	0	0.000121128	0.00218497	0.000106648	8.00351e-05
cg10334053	1.33593e-07	0	1.65641e-05	0.0110607	8.24677e-09	0.00758773	0.0532697	0.00909779	0.000119315	0.00134654	0.0107916	0.0103772
cg21271945	8.78885e-07	0.015006	0	1.02777e-08	3.52976e-09	3.17895e-07	0.0253247	0.00583136	0.00859145	0.00114504	0.00158594	0.00263498
cg23682913	3.39202e-07	0	9.35283e-07	0.0401841	1.15645e-07	6.93681e-11	1.38451e-07	3.56004e-08	0.00438259	0.0132334	0.000382446	0.00611997
cg26930596	4.65178e-10	0.00724611	1.99932e-06	0.01613	4.56479e-07	4.67163e-09	7.46879e-08	0.0317066	0.00279456	0.00152503	4.26411e-06	0.00646068
cg02481000	6.07613e-08	6.41075e-09	1.67504e-08	0	0	0	0	0	0.002367	0.00581553	0.000474348	0.00322363
cg05340048	1.08558e-10	0.00236027	0	8.14216e-10	3.83903e-10	4.25287e-11	0.0112252	0	0.00583567	0.00161002	0.00119045	0.00671396
cg04347414	0.00368514	0.00458621	1.88308e-10	0	5.14514e-10	0	0.0355995	0	3.98885e-05	1.8573e-05	0.00040579	0.00386752
cg00300046	5.2495e-06	0	0	5.58627e-07	4.28097e-06	0	0.00196865	0.00283088	0.000398285	0.00751622	0.00407774	0.000210266
cg24578937	0	0	0	0	0	1.02964e-09	0.0703948	0	8.72586e-05	0.0212735	0.000362798	5.79302e-05
cg02840585	1.81484e-09	0.0252112	0.0032111	1.11061e-10	0.0461404	3.70366e-06	0.0133652	0.0163601	0.00216209	0.00106358	0.000337538	0.00138926
cg24604214	1.92826e-09	0	6.62483e-08	0	0	7.78097e-07	0.00637672	0.000460598	0.0155846	0.000174851	0.00025519	0.0243869
cg07222721	0	0	0	1.99243e-08	3.5933e-09	0	0.0437662	0.011595	0.006832	0.0116609	0.00318305	0.0012326
cg06801943	3.63139e-07	0.0168744	0	0.00313695	0	0.00608403	0.00549886	6.54537e-08	0.0178261	0.000313903	0.00348105	0.00105322
cg15513868	3.79566e-09	3.91547e-08	0	0	0	0	0	0	0.004379	0.000310032	0.000175498	0.00149113
cg15468976	0	5.25776e-08	2.94744e-06	5.67467e-08	1.83424e-09	6.7154e-07	0	3.11457e-11	9.68353e-05	0.000352429	5.47468e-05	7.18421e-05
cg27264462	8.48424e-08	0.00214781	4.96889e-05	0	0.000183208	0.00478397	0.0165254	0.00367132	0.012217	0.00359583	0.00159285	0.00183073
cg23648809	0.00155995	3.59002e-09	2.26305e-08	0	1.42088e-07	1.42396e-10	0.00545747	1.8065e-08	0.00846311	0.00215181	6.80218e-05	0.00167951
cg02393699	0	0	3.71891e-06	3.72148e-07	9.95785e-07	0	0.0118416	9.93165e-08	0.00539179	0.000423617	1.17387e-06	5.90831e-05
cg20457594	1.28626e-08	2.32491e-09	3.64625e-10	0	9.69431e-09	3.32226e-08	0.000667964	0	1.12014e-06	0.000594878	0.000498074	0.00449377
cg04105350	1.19806e-08	0	1.64528e-10	0	0	2.15372e-08	7.20169e-09	1.04806e-09	0.000170758	0.0147405	0.00214439	0.00704678
cg20300514	0.00120022	0.000387296	0	0	0	0	1.70618e-09	0.00297073	3.88219e-05	0.000397241	0.00175107	0.00191898
cg26227225	0.000504383	0.000449222	4.47039e-08	0	0	0.000587296	1.81492e-09	0.0006488	0.00505795	0.00131043	0.000630339	9.77007e-06
cg05337761	0.00245894	0.0024721	0	1.08741e-09	0	0	1.95427e-08	0.000841125	0.000132141	4.46072e-05	0.000129805	0.000261932
cg08200543	0	0	0	2.4951e-09	2.49016e-09	0	0	0.00234089	0.00979467	0.00352962	0.00244672	0.00172978
cg01894875	0	0.00287634	0.00106272	5.03359e-10	5.09457e-10	0.00549001	4.78363e-10	0	0.0114794	0.00269306	0.00110519	2.90367e-05
cg06203364	0.000132994	0.00121434	6.95486e-06	1.82373e-07	1.73794e-06	0	0.0294901	0.0190047	1.51148e-06	0.000230237	0.00165792	3.31199e-05
cg14076971	0.0082585	4.8419e-08	0.000236152	0	8.62739e-08	1.20349e-07	3.15059e-08	7.10704e-06	0.000990796	0.0161122	0.00173642	1.16299e-06
cg00656881	0	0	2.73027e-08	0	1.00625e-07	3.36489e-08	0	3.20209e-08	0.00164346	0.00130593	0.000117419	7.75423e-06
cg27528222	0	0	2.3893e-09	1.6316e-09	1.34087e-08	0	0	2.56797e-08	0.00271585	0.000107809	0.00948274	0.00148253
cg15451548	0	1.00076e-07	6.49752e-07	9.20202e-08	0	0	1.84452e-07	0	0.000324201	0.012332	0.000295839	6.97404e-05
cg12526693	1.0616e-07	0	0	0	9.70864e-10	0.00836703	4.79524e-10	1.62129e-10	0.00246133	0.000146228	0.00357691	0.000264903
cg26553501	2.21994e-07	0	3.01583e-09	6.19912e-09	0	0.00333955	0	0	0.000681195	0.000375762	4.43584e-05	0.000366172
cg24518098	2.05349e-07	0.00306366	1.36876e-09	2.65192e-07	2.18729e-06	0.00786805	0	0.00142414	0.000104555	0.00935623	0.00119431	0.00132014
cg12799824	1.4773e-05	0.00646639	3.13598e-06	8.85473e-07	1.62127e-08	0	0	0	8.1857e-05	0.00252207	0.0039011	0.00110602
cg09469355	0	4.7178e-09	2.04887e-08	2.12578e-09	1.38376e-08	2.20206e-10	0	1.99541e-09	0.000197739	9.52946e-05	0.000136127	0.00175592
cg08884752	1.42443e-06	5.11351e-08	0	0	0	0	0.011245	0.0354234	0.000209611	0.00476093	7.70421e-05	0.0220029
cg16417118	7.00751e-06	2.90398e-07	0	0	0	0	4.14631e-06	0.00354323	0.000810647	0.00739488	0.00570297	0.00652822
cg15564619	2.06968e-08	0	1.03019e-07	0.00133878	1.13372e-06	1.59404e-10	0	7.52463e-10	0.00940543	0.00767813	7.25946e-05	0.0233598
cg02058628	7.08474e-08	0.000826164	0	1.06542e-07	0	1.78619e-06	0	2.3176e-08	0.0244979	0.00525846	0.00141467	0.00114361
cg19404444	0	0	2.15519e-07	0	1.60908e-07	5.14453e-08	0.00298607	6.18288e-08	0.00874465	0.0016032	0.000243805	3.61594e-05
cg25139649	0.00363941	2.38362e-10	1.27114e-09	0.00257	0.0952568	0	0.0140293	0	0.00253278	0.000382847	0.00095049	0.00122874
cg10397932	5.02742e-06	0.0122132	0.000141956	1.08723e-07	1.77825e-07	0.00122179	1.25557e-05	1.5858e-06	0.0117495	0.000503881	0.00446283	5.21536e-05
cg21775570	9.5999e-09	0	0	2.47195e-08	6.4378e-10	0	0.00637999	4.37438e-09	8.49499e-05	0.0060963	0.00540769	0.000314191
cg02050917	3.87494e-06	6.51997e-09	0.0132439	0	0.0212962	0.0302129	0.00779458	8.80558e-09	0.00408065	0.00226683	0.0176875	0.00198385
cg08468599	0.00229129	0.00335716	7.15204e-07	0.0023367	4.89047e-05	3.5199e-05	0.0485707	0	0.011578	0.000585008	0.000288213	0.0168365
cg24481594	6.60525e-06	7.75815e-09	1.01852e-07	0.0224543	1.72097e-09	1.99678e-08	1.70233e-09	3.4796e-09	5.70374e-05	0.00948922	0.000114468	0.0097715
cg26880297	3.25407e-07	0	3.63681e-09	0.0036008	7.87696e-08	0	0	0	0.0097235	0.000464727	0.00248804	0.0042875
cg06521970	0.0127142	0.0154321	0.0182913	0	3.68852e-07	0.00731692	0.00546661	2.25014e-09	0.00457869	0.000428696	0.00352548	0.00129674
cg16560209	0	0	0	0	0	0	0	3.15093e-10	0.00669729	0.00132703	5.28814e-06	0.000361376
cg09888283	0	0	2.19472e-10	8.85582e-09	1.48945e-10	3.95531e-09	0	1.49449e-09	0.00218805	0.000940663	0.000861937	0.000226275
cg16902087	9.45237e-08	0.00125695	1.24356e-07	0.101366	7.9805e-11	0.000910459	6.63114e-07	0.00256853	0.00406936	0.00270906	0.000296497	0.0016301
cg09442556	0	0	1.58576e-08	0.00304409	3.53595e-10	0.00430499	0	2.75995e-09	0.00132638	0.000695487	0.00493714	0.00383704
cg13850019	3.32508e-05	0.00876616	3.54883e-06	1.9829e-07	0	7.28942e-06	0	3.89325e-07	1.6105e-05	0.0133005	0.000728235	0.00167673
cg06784691	5.13525e-08	0	0	0	1.2935e-08	0.00320691	0.000926863	0	0.000567732	0.00472128	1.61222e-05	6.98516e-06
cg01490733	0	5.37171e-09	3.94632e-05	5.86661e-09	6.63873e-06	0.00326169	0.0233157	0.00561613	0.00311258	0.0048174	0.00669404	0.00062672
cg03324138	2.93299e-09	0.00195419	0	0	4.36344e-08	0	0	0	0.00270972	0.00046864	0.00104986	0.00445438
cg02237208	1.06182e-08	6.51081e-08	1.2117e-08	1.67721e-07	0	8.97277e-09	0.0225932	0	0.0159611	0.000158293	0.00236616	0.000138406
cg14171516	0	0	2.87247e-08	0	0	0	0	1.92483e-09	0.0023389	0.0024964	9.12712e-05	0.0125727
cg27054514	1.43132e-08	0	3.31849e-06	0	1.11738e-07	4.48152e-08	0.00168368	0	0.00124193	0.00112064	0.00656541	0.011968
cg21107210	0	0.00273959	1.41158e-09	8.38241e-09	0	7.49574e-11	5.69577e-05	3.41764e-09	0.000764035	0.00191429	0.000202784	0.010062
cg27294168	0	0	0	1.61288e-09	1.13402e-07	0	2.81487e-10	0	0.00109349	0.00171132	0.000777464	0.00140443
cg07701579	3.70729e-08	1.46344e-09	3.44306e-05	1.02281e-10	1.82253e-08	0.00448723	0	0.00499589	0.00133989	0.0092766	1.51896e-05	3.46087e-05
cg16600733	0.0138446	0.00143846	2.31962e-08	7.02263e-08	1.46495e-07	0	0	0	0.000138975	0.000125666	0.00186755	7.36456e-05
cg02687883	7.70777e-10	6.49334e-06	1.1403e-05	0.0168022	0	7.82398e-08	0.00152592	0	0.00449815	0.0198035	0.00342802	0.000482376
cg18155888	0	0.00369022	3.69012e-08	5.33602e-05	0	6.25992e-08	1.1078e-07	1.10783e-08	0.00680508	0.00652045	0.00185781	0.00778177
cg26026567	0	0.0153119	0	4.12474e-08	2.39678e-08	4.76806e-10	0	5.48352e-08	0.00345193	0.000753764	0.00227372	0.00182054
cg19084427	5.208e-09	0	5.49537e-09	0.00106318	0	4.65558e-09	2.78469e-06	3.79661e-09	0.00592562	0.000553817	0.00685878	0.00479358
cg26808154	5.81015e-08	0	0	2.53587e-09	0	0	0	1.29262e-07	0.000650909	0.00350581	0.0040237	0.0004826
cg04286030	0.000894122	1.478e-06	2.51203e-05	3.61579e-07	5.033e-09	5.67117e-05	0.0265194	9.62083e-07	0.00114998	0.000425115	0.00830632	0.0129138
cg05368971	0.0105156	0	0	4.37943e-08	3.64474e-08	0.000690627	2.50715e-09	1.4325e-09	4.90097e-05	0.00341368	0.000837538	0.00399428
cg13102658	2.81931e-07	0	6.0164e-09	0.000313942	4.65101e-07	0	0	0	0.00400333	0.000108517	0.00405126	0.000254006
cg03005781	1.40242e-10	0	0	1.57953e-09	6.07789e-09	1.43515e-08	6.70558e-08	0	0.0193014	0.000321385	2.90092e-05	0.00278867
cg00407413	7.37953e-06	0.0161833	0	1.17743e-05	1.83068e-05	0.0222336	0	2.9435e-08	0.000536591	0.00746966	0.0021278	3.21314e-05
cg05813650	0	2.84236e-09	0	3.00729e-09	0	0.00240898	0	2.91446e-08	2.10748e-05	0.000272182	0.00327532	0.00243397
cg07016682	0	0.000695001	6.10031e-10	9.45605e-08	4.75935e-08	0	2.22976e-07	0.00671237	0.00161203	0.00378577	0.000679764	3.56505e-05
cg16355231	5.19172e-10	3.23306e-10	5.77898e-09	0	0	0	0.0673392	0	0.00441014	0.000125344	0.00231338	0.00896923
cg23928726	0	0.00631053	0	4.34287e-11	0	0	0.0588571	4.32836e-11	0.00609158	0.000463631	0.00492991	0.000415293
cg14373988	4.16469e-07	9.12853e-07	1.45672e-08	4.66631e-09	1.84392e-06	1.03512e-09	0.0105036	0	0.00077703	0.0040019	0.00122718	0.0305662
cg23629166	9.13202e-10	0	3.47776e-07	2.73003e-08	8.55676e-09	0	0.00888878	1.32743e-07	0.00167078	0.000854413	7.78309e-05	0.0022796
cg24439334	1.41224e-08	8.12692e-09	0	6.73831e-08	1.35568e-07	9.56729e-10	1.05947e-07	4.3112e-07	0.00051685	0.0010355	0.0129473	0.00379864
cg13306335	0	1.47821e-09	4.67669e-08	2.30321e-09	1.48385e-06	2.85184e-07	0.0265736	0.00209672	3.03977e-09	4.84043e-05	0.00171127	0.0016659
cg23626733	1.75393e-05	0.0198116	7.91585e-07	5.35573e-08	1.16958e-08	5.82082e-06	0.0442463	0.00735741	0.000293542	0.000597554	0.00319135	0.00838813
cg20823695	9.10881e-05	0	6.0962e-06	0.0281505	0.000237469	4.74451e-09	0.0781544	0.00226422	0.0038266	0.000397516	0.00183482	0.00348102
cg20664247	2.43434e-10	7.9224e-09	2.92029e-06	0	4.24154e-08	0	0	1.34358e-08	0.00575751	1.24166e-05	0.0106186	0.00384274
cg05814027	6.87264e-09	0	1.5362e-09	0	0	8.26391e-09	0	3.76304e-08	0.00115533	0.0135509	0.011242	0.00180282
cg13420413	0	4.51507e-10	5.89572e-09	4.76723e-09	8.86731e-10	0	0	0.00203611	0.00728298	0.0119317	0.000669624	0.0171117
cg11596239	3.43382e-07	0	3.44231e-08	2.04503e-09	2.26336e-10	1.84081e-06	0	7.15324e-08	0.00352311	0.000334856	0.00282383	0.00900276
cg26857521	1.97447e-09	1.37072e-09	0.0104589	1.28844e-08	0	0.00832242	1.67744e-08	0	0.0166202	0.00252907	0.000610079	0.00505185
cg20826345	2.26825e-06	5.12109e-09	0.00317217	0	6.74316e-08	2.74961e-05	0	1.78628e-06	0.0127462	0.00266557	0.000848127	0.0118008
cg25880537	1.09359e-07	0.00528836	0	0.0105771	9.64552e-07	6.21609e-06	0.0121898	0.00237533	0.000368146	0.00708573	0.00318966	0.00336382
cg22388472	0	9.33123e-07	4.07988e-08	0.000841807	8.02449e-05	3.63696e-10	0.0229929	8.34781e-09	0.00068004	0.0162125	0.00445816	0.000609043
cg22678044	5.74613e-08	1.92945e-08	0.00825205	8.5714e-11	0	0	9.70704e-07	0	0.00412495	0.00173595	0.005642	0.00955885
cg07507129	1.49345e-07	0.0216867	0	0	5.11299e-08	3.98913e-07	0	0	0.00210567	0.000143111	0.000209038	0.00355296
cg01564665	0	1.5859e-05	0.00166852	3.46472e-08	1.23746e-08	1.42405e-07	0.453428	0.000589101	0.0011864	0.000791069	0.000513519	0.00147843
cg00532449	0	0	0.00301762	2.50528e-05	8.24396e-06	1.10109e-07	0.00909268	4.09542e-08	0.000340039	4.94413e-05	0.0160854	0.00515567
cg15496335	0.00137673	0.00323055	0.00150148	0	0	0	4.98166e-10	0	0.00966344	0.000142788	0.000102015	0.0126648
cg10542127	0.000184318	1.98741e-05	0.0445165	1.63979e-07	0	0.0114331	3.27364e-10	9.5674e-08	0.000439534	0.00247013	0.000946261	0.000885967
cg00030604	1.72524e-08	1.12841e-07	3.32485e-05	0	0	0	3.60067e-09	0	0.00601747	1.80092e-05	0.000248788	0.00513547
cg15548859	0	4.26828e-09	1.02125e-08	2.93468e-08	0	9.76607e-10	0.0240041	0.000793953	0.00725376	0.000263179	0.00184286	0.020308
cg12140755	8.77446e-08	0	0	9.68729e-08	0	3.58256e-06	0	2.78927e-07	0.000510726	0.000338975	0.00282073	0.0198363
cg12728061	0.000118328	0.00536173	0	0.00387166	0.00112877	2.34824e-07	7.14068e-07	0	0.00160712	0.00189195	1.76056e-07	0.00115793
cg06215416	3.14859e-07	0	0	2.49461e-07	2.64e-07	0	0	0.0032837	3.34383e-05	0.00204594	0.000274243	0.00241992
cg13384949	7.40889e-07	3.28342e-08	0	0	5.31931e-07	0	2.75459e-07	0.00641027	0.000480049	0.0231727	0.000711567	0.0103716
cg00157179	5.83263e-08	0	0	0	4.57319e-07	0	2.61913e-07	5.19035e-09	0.0035043	0.00220923	0.00066017	0.00109507
cg05528623	8.67792e-10	0	0	0	5.60913e-10	0.00093121	0	0	0.0172466	0.00879221	2.47327e-05	0.00294651
cg11390151	0	0	7.44054e-07	0.0226995	0.000185656	0.00355111	0	0	0.00463652	0.00334218	0.00215344	0.00192954
cg07700843	5.13806e-09	0.00698853	0.00283032	0	0	0	1.51509e-08	0.00568594	0.0208641	0.00582145	5.0674e-07	0.0069422
cg02850689	2.46498e-09	0	0	8.56826e-09	8.8907e-09	0.00353694	2.03258e-08	0	0.0262119	5.96538e-07	0.00352094	0.000736968
cg11332951	0	0	0	3.03713e-08	3.03846e-07	3.80989e-07	0	0	0.0037002	0.00925197	0.00116025	0.0177117
cg24301290	0.000131546	0	2.29666e-06	0	1.44778e-06	0.00189927	2.28486e-06	0.000965051	0.0029447	0.00769349	0.00363044	0.00280322
cg16578609	0	0	0	0.039248	0	0	4.90317e-07	0	0.0103039	0.000482086	0.000808071	0.0022692
cg12929805	0.0112928	0	0	0.105654	0	0.0166516	0	0	0.0239415	0.00754076	0.000995332	0.00120531
cg14508832	0	1.37396e-08	2.41636e-10	0.00583036	7.3537e-07	0	8.60627e-08	3.75241e-08	0.000219406	0.00733526	0.000645294	0.00960211
cg13966547	0.0216654	0	0.00677279	1.65168e-07	0.0245818	0.0241066	2.05629e-08	0.0118268	0.00476991	0.000308629	0.00219879	4.61789e-07
cg10716120	1.1494e-05	0	1.64041e-08	0.00442626	3.27765e-08	1.72498e-07	0	0	0.00139586	0.00433151	0.000114864	0.0128765
cg20066001	4.83855e-07	1.60061e-08	7.36145e-08	0.00996436	7.96819e-08	0	0	0.00218678	0.00687956	0.00145187	0.00623367	0.0100169
cg11229415	2.50006e-08	0.00908514	0.00592508	0	7.10863e-06	0	0.0285593	1.56954e-08	0.00663619	0.00131112	0.00480215	0.0105427
cg01486818	0	0.00136353	0	0	0	2.21942e-10	1.2226e-09	0	0.000384096	0.00333676	0.00117644	0.0104866
cg07821364	0	0	1.98262e-10	0	1.22642e-07	6.86563e-08	0	0	9.7973e-05	1.01571e-05	0.00282372	0.00436863
cg20739281	3.00078e-08	1.68144e-07	0	4.72888e-07	0.000128792	1.97205e-08	4.6457e-07	0	0.000587109	0.00323001	0.00346274	0.0111741
cg06824523	0	0	0	0	1.03413e-05	0	0	0	0.007722	0.00114687	0.00197843	0.00186888
cg18023674	0	0	0	0	0	0	0.00812401	0.013631	0.0101955	7.32638e-05	2.16043e-07	0.00652491
cg05772532	1.18732e-06	7.10031e-09	0	7.74742e-08	4.51597e-08	0.00137034	0	0.00534813	0.00242152	0.00523279	1.17778e-05	0.00248256
cg24516259	0.0256088	3.81707e-07	0.000102404	0.0522856	0.000184455	0	1.6202e-05	0	8.28192e-06	0.000118106	0.000679192	2.4423e-06
cg24902038	6.58413e-10	0.0256207	7.07081e-09	0.015689	2.50526e-06	1.24278e-08	0	1.95792e-07	0.000990154	0.00217577	0.00168113	0.00139155
cg16648140	0.00231862	0.00297397	0	0.0106666	1.36852e-07	8.47904e-10	0	0.00359577	0.00466969	0.00148333	0.000622845	0.00372678
cg26783079	0.00371393	5.18439e-08	0	7.07024e-09	1.75626e-08	0	2.42457e-08	2.13674e-08	0.00974131	0.00148854	8.09955e-05	0.00156646
cg24314879	1.41779e-07	4.53058e-09	0	1.51972e-08	0	0	0.0339692	6.62444e-09	0.00183569	0.000177845	0.00267024	0.0283339
cg08615111	0	0	4.46385e-07	5.26831e-08	4.25792e-10	7.51746e-08	0	0	0.000678173	0.00813619	0.000837754	0.00304804
cg19911801	3.09189e-08	0.00172397	2.38081e-06	0	2.03787e-08	0.00541993	2.98206e-07	0.00128772	0.00722678	0.00060183	0.000569647	0.00417082
cg15574442	0	0.00641169	0.000718474	0	1.10622e-06	2.21684e-10	0.036629	0	0.0122138	0.00983129	0.00048115	0.00369095
cg12117396	1.67754e-09	6.22196e-08	0.0215466	6.32436e-06	1.0987e-07	2.09652e-10	1.01706e-08	5.46175e-07	0.000478435	0.0207835	0.0117166	0.00261957
cg00259279	1.06036e-06	0	0	0	7.1885e-10	0	0	1.66138e-05	0.00178058	0.00134884	0.000152195	0.000148734
cg00295182	4.16217e-09	1.53656e-08	6.68e-07	0	4.80465e-08	3.85714e-08	1.01606e-08	9.22079e-10	0.00427556	0.00383445	3.86409e-05	6.78047e-06
cg17128799	0.0109459	4.89199e-07	1.42387e-05	0	0	1.32152e-06	0	0	0.000341659	0.00053533	0.000387539	0.0185207
cg06839900	2.68245e-07	0.000612249	3.71537e-07	5.17094e-08	0.000111687	0.000644715	5.04074e-08	0.00321511	0.00324285	0.000180065	0.00186009	0.0026417
cg15923947	0	0	0	6.60786e-10	1.00335e-08	7.45904e-09	1.02039e-07	0	0.000516451	0.00727806	0.00542331	0.00338254
cg05697909	4.36234e-08	2.53837e-07	0	0.00192195	3.38576e-09	0	3.46078e-08	5.09885e-08	7.24457e-06	0.00316034	0.000137771	5.90237e-05
cg27573975	0	0	0	4.32799e-10	1.17557e-10	5.71633e-10	0	0	0.00492538	0.00218227	0.00132159	0.0095276
cg06415891	0	0.0187322	0	5.69232e-07	9.08278e-09	2.98859e-07	0	7.04447e-07	0.0049033	0.000431813	0.00377534	2.17406e-05
cg20816361	4.76561e-11	9.63677e-10	0	3.12003e-09	4.40966e-08	1.78881e-08	0	0.016548	6.01971e-06	0.000395201	0.003336	0.000157062
cg12443001	0	0	0.0045127	1.76613e-10	9.44619e-11	3.27687e-10	0	1.4022e-09	0.0034315	0.00133499	0.00185429	8.10983e-06
cg01806151	0	1.00916e-07	0	1.47401e-08	4.55474e-06	2.37414e-06	9.68129e-08	3.95915e-08	0.00280562	0.00349939	0.00356214	0.00111392
cg10220117	3.60513e-10	0.00491836	3.91896e-06	0.00378981	1.00809e-07	9.74734e-07	0	0	0.00037802	0.000184976	0.00818799	1.50832e-05
cg07817856	2.19943e-10	2.59069e-07	2.07527e-06	0.00292083	0	4.97348e-05	3.1251e-07	1.22702e-09	0.00118001	0.00178407	0.0127745	0.00806553
cg02393107	1.74108e-07	5.78355e-09	1.90221e-06	0	6.14783e-07	4.73073e-08	0	0	0.00368546	0.00227524	0.000983303	0.0152044
cg00205605	9.96022e-09	4.8671e-09	0.00750258	7.98887e-07	4.87245e-08	6.17495e-07	0	0.00367836	0.0222377	0.000707733	0.00376098	0.00268008
cg17077288	3.79512e-06	0.00385859	0.00139148	0	6.45943e-07	1.44462e-07	0	0	0.0047634	0.0023439	0.00637278	0.00199795
cg18932078	3.32394e-07	0.00491937	1.11983e-09	0.00429933	0	2.44067e-05	1.147e-07	0.00327922	0.0265398	7.19381e-07	0.00010162	0.00140116
cg00695391	0	0.00336754	4.72499e-05	0.017327	4.1588e-05	3.06545e-05	0.0149973	0.0030111	4.36204e-05	0.00111807	0.022072	0.000691719
cg00492341	8.59154e-09	3.54262e-07	1.09868e-07	5.30511e-08	4.76181e-08	4.7217e-08	0	0	0.00232488	0.00279552	0.0019985	0.000443938
cg17740752	0	0.00386753	0	2.11751e-07	4.51964e-08	0	7.04377e-07	0.0043917	0.00507699	0.0245509	0.00341827	0.0013742
cg06446824	9.13534e-07	0	3.1006e-09	4.31724e-08	5.51024e-09	0.0050791	4.86937e-08	0.0133441	0.000186351	0.00320132	0.000881665	0.00158791
cg17843887	0.0128437	0.00680228	1.04261e-06	1.09098e-07	4.11106e-06	2.14278e-09	0	0	7.22929e-06	0.00511131	0.000130817	1.73413e-05
cg09808235	2.27329e-09	0.000771131	0.0140155	8.4068e-10	0	7.08166e-10	3.41858e-10	0.0055988	0.0024617	0.000571891	0.00355434	1.0639e-07
cg01444797	0.00370757	0.00364386	0	4.19574e-08	1.63729e-08	3.3202e-08	0.00921362	0.0267916	0.000723582	0.000164078	0.000563781	0.00456644
cg12750103	2.27932e-07	0	5.65567e-09	6.84631e-09	4.46887e-09	0.00333733	0.00923289	1.05828e-08	0.00407212	0.00765335	0.000120186	0.00353913
cg05838104	0	0.00382519	0	0	0	0	9.09983e-11	0.00468972	0.012674	0.000351732	0.000414457	0.000936831
cg23606171	0	1.6247e-10	3.13552e-08	0	0	0.00748543	0.0147057	0	0.00329796	0.0131219	0.00106181	1.20892e-05
cg05874270	0	1.99195e-09	0	0	4.70247e-10	0.00247088	1.83755e-08	0.0103914	0.00123101	0.0015083	0.000515409	9.8611e-05
cg14510359	1.47346e-06	3.12613e-07	2.48596e-05	3.02266e-07	1.97777e-07	0.0171252	0.0126546	0.00798229	0.00855241	0.0120855	1.32448e-06	0.00410555
cg13804377	2.401e-10	3.38502e-08	1.99379e-07	4.36129e-07	3.88983e-05	0	5.38309e-07	0	0.0212087	0.00038497	0.00044702	0.00829181
cg10626107	0	0.00041984	0	4.34438e-07	0	2.52901e-08	0	0	0.00140839	0.00302982	0.00157292	0.00649349
cg21162779	1.02576e-07	0	0	3.54944e-10	3.28065e-09	5.0433e-08	4.11687e-07	2.7306e-10	0.00891306	0.00243182	0.0120683	0.000129491
cg04563718	5.14347e-09	0.0112206	1.36185e-09	0.0311128	5.58319e-06	0.000581222	1.56561e-06	1.90774e-07	0.0101257	0.00134826	0.00402684	0.00717389
cg21584800	0.00782905	4.97839e-09	2.44676e-07	0	0.0604206	7.19237e-09	0.027273	2.14255e-07	0.00870729	0.0175214	0.00627423	0.00282407
cg03140480	0	0	0	3.5235e-06	9.9056e-06	0.0010514	1.48337e-06	0.00361839	0.00875274	0.00482265	0.000406727	3.04868e-06
cg15080866	1.30472e-06	6.19749e-09	1.60268e-07	1.50919e-05	0.00113384	1.24886e-06	5.66978e-07	3.64203e-06	0.00821696	0.00195143	0.000821379	0.0046852
cg12085977	0.00553141	0.00754807	0.0027655	9.01199e-09	3.77052e-08	0	0	0	8.58098e-06	5.36712e-05	0.00188018	0.00338129
cg05442408	0.0270187	0.00083446	1.47756e-06	2.98718e-08	1.79438e-05	1.27062e-06	0.00745172	0	0.0155365	0.00608675	0.00480281	0.00367229
cg06629702	3.46266e-09	0.0343732	0	0	2.64571e-08	1.61749e-09	0	0	0.00310711	0.00568616	0.000791957	0.00028404
cg12593176	7.86114e-08	4.36733e-06	0.0036169	0	0.0277085	4.38111e-07	0	0.000388622	0.00219585	0.00380797	0.000854802	0.00453562
cg21420674	1.30835e-07	2.70013e-10	0	1.05137e-08	0	0.000522331	0	0	0.0176814	3.12924e-05	0.000742063	0.00453762
cg25216300	1.2951e-08	0	0.00453618	2.70864e-06	0	0.00772184	0	0.00246847	8.04265e-05	0.00187452	0.0079724	0.000320475
cg24074480	4.28387e-05	2.02578e-07	9.41546e-07	0	4.00174e-07	0.0004606	1.79789e-07	0	0.00199105	7.84575e-05	0.00301135	0.0184197
cg02975102	3.20402e-07	3.20972e-10	3.53083e-10	0	1.31786e-09	0.00778923	3.98754e-08	0.00259793	0.000973348	0.00257946	6.79571e-05	0.00991606
cg14086822	9.82852e-08	0	4.52128e-07	6.75967e-09	0	0.0039752	0.0237848	4.99213e-09	0.0016716	0.0002565	0.00175862	0.000173366
cg01004918	0.0150335	0	5.13949e-07	2.62e-08	9.07472e-08	1.87003e-05	1.23013e-09	0	0.00625349	9.56474e-05	1.49499e-05	0.00048855
cg04287755	0	1.71746e-05	6.34401e-08	1.30715e-08	6.22855e-07	0.030041	0.0101549	3.64254e-08	0.000445613	0.000103683	0.000303602	1.67969e-05
cg10105681	4.41431e-09	0	2.82753e-09	0.00233036	4.41564e-07	2.23194e-09	5.82549e-08	0	0.00426013	0.0246363	0.000660163	5.37653e-05
cg03747657	5.94969e-09	0	1.58527e-10	0	8.28417e-08	0.00347355	2.27234e-09	0.00655841	0.000511004	0.00204041	0.000150981	0.00140242
cg03976856	7.14344e-07	0	1.04899e-08	0.00755285	3.96379e-06	0.0132464	0	0.000470506	0.00472101	0.00624451	8.54876e-07	0.000491795
cg03281194	0	1.73772e-09	2.69807e-09	8.37548e-10	1.61432e-08	3.61635e-09	4.3125e-09	0.00166441	0.000879584	6.48442e-06	0.00503955	5.27171e-05
cg06853416	0	0.00605328	7.41789e-10	2.46876e-09	1.91827e-09	0.000115768	0	0	0.00416073	0.000345089	0.000709975	0.0201498
cg03039243	2.07927e-08	0	0	1.26617e-10	0.0435979	0.0252244	0	3.48061e-10	0.00136502	0.00014311	0.00012992	0.00377732
cg00698169	0	0	5.15728e-07	0.00265039	0	0	4.11777e-07	0.00361439	6.98951e-06	0.00994618	2.57211e-05	0.0081063
cg15522425	2.75057e-07	0.00865099	7.44473e-05	2.56526e-09	1.30141e-09	0.0192828	0	1.58376e-08	0.00154288	0.00820103	0.00123453	0.00999202
cg15325070	0	0.0029931	0	0	0	0.00888624	0	0	0.0146322	0.00706154	0.00179975	0.000477217
cg04232360	5.82331e-07	0.00238965	1.00591e-05	0	3.3733e-08	0.00443497	0	0	0.0172411	0.00192197	0.000361914	0.00474573
cg09027255	2.91383e-06	0	2.87516e-10	0	6.06373e-09	0	8.41227e-09	6.17018e-09	8.67574e-05	0.000302751	0.00114264	0.00619928
cg14790876	0	0	1.65348e-07	2.19138e-09	1.5703e-08	2.70265e-10	5.03538e-10	0	0.00390905	0.000213315	0.000126262	0.000715202
cg20613432	0	0	1.34013e-10	2.5195e-09	5.30519e-11	0	0	0	0.00104443	0.000690772	7.20837e-05	0.00623731
cg11414913	0.000414853	0	0.00278918	0.0505453	3.84472e-10	0.0276219	0.00015429	0	0.00157557	4.00472e-05	0.0047581	0.014497
cg11712991	0	0	0	0	0	0	0	0	0.00314606	0.00653506	0.000403888	0.00639806
cg20848441	0	0.0144679	1.99008e-05	2.73787e-08	7.30797e-08	0	3.99829e-07	0.00221821	2.64278e-05	3.81739e-09	1.12272e-07	0.000431035
cg26785499	4.17001e-06	0.000200073	0.0032706	0	2.39726e-06	0.000410855	0.0614239	0	0.00146118	0.0118547	0.00208359	0.000314659
cg15579696	2.67797e-07	0.0113534	1.79015e-08	2.24942e-06	0	3.31599e-09	4.45586e-05	0.0097658	0.000462934	0.00155182	4.42436e-05	0.000851025
cg07972116	0.00160977	0.0109869	0	0.00694421	2.07413e-09	0	0.0953958	0	0.00423811	0.0138026	0.000853056	0.0217691
cg09857070	1.69122e-07	1.3865e-07	1.31263e-07	0	1.68823e-06	8.98184e-09	1.00319e-08	2.81139e-08	0.00554454	0.0036078	0.00431478	0.00389489
cg01844751	0	0	0	2.58456e-08	1.07995e-08	0	1.3299e-08	0	0.00141784	0.00107007	0.00110878	0.00419031
cg04099793	1.49332e-07	0.000426088	0	3.70181e-08	0	0	9.508e-08	0.00391088	0.00348992	0.000764033	0.00112458	0.000778664
cg09767550	5.29033e-09	0	1.55169e-07	0	0	0	8.53883e-09	0	0.000811681	7.59014e-05	0.00789122	0.0113008
cg00996827	0	0.000750614	0.0150613	0	0	0	0.0240255	0	5.87137e-06	0.00156888	0.000117344	1.23242e-05
cg21402748	0.0036987	0	0	2.65552e-11	0	0	0.0143865	0.000660427	0.00190977	0.000914617	1.93504e-05	0.00452528
cg24057775	0	0	0	0	0	0.000508461	1.48636e-08	5.96311e-09	0.00127812	3.95183e-05	0.000192908	0.000236769
cg19802390	2.09399e-06	0.00809721	4.44944e-08	0.00863035	1.02272e-09	0	0	3.18327e-06	0.000334192	0.0123147	0.00438099	0.00844798
cg23215587	1.13797e-07	0	0	0.00180632	1.02336e-09	6.70448e-09	0	1.03624e-09	0.00201314	6.54266e-05	6.90441e-05	0.0034603
cg24741158	0.0348031	1.00982e-07	6.29402e-05	0.0458921	0	0.00809642	0.0223307	0	0.00680227	4.82259e-06	0.00300256	2.65237e-05
cg23640231	3.15031e-09	0	1.70208e-09	6.0482e-10	0	1.52052e-08	5.60436e-09	0	0.00269154	8.66414e-05	0.00206892	0.00377357
cg01441699	0	6.39737e-09	0	1.92305e-09	4.89411e-10	7.21655e-10	0	1.6874e-08	1.08499e-06	0.000182053	0.0020403	0.00175881
cg09028711	0	0.0222047	0.00254544	1.44488e-08	1.12668e-07	7.00435e-07	0.00582053	2.63131e-08	0.000373065	0.000792052	0.0030946	0.000843831
cg04921646	0	0	7.21934e-06	0	4.99485e-10	0	1.38181e-08	0	0.00241022	1.02533e-05	0.00638806	1.70477e-06
cg02294281	0.0093393	0.00327308	0.0371991	0.202628	0.0721303	3.81977e-05	0.045833	7.2614e-09	0.00227143	0.0013406	0.00688513	0.00686753
cg24592500	0	0	0.0204029	0.0493114	0.0188003	0.00200092	0.049724	0.0119225	0.000647778	9.12605e-07	9.66048e-05	0.002748
cg25137787	0	0	0.00874792	0.00788268	1.62022e-08	0.000795438	2.24588e-08	0	0.00171501	0.0032436	3.24127e-05	2.2397e-06
cg27537199	5.14161e-06	0	1.21952e-07	2.02318e-07	4.28045e-06	0	0.0392955	0.000236312	0.0125948	0.0055476	0.000461451	0.00300113
cg01301282	1.44913e-06	6.87617e-06	0.00521321	3.3609e-07	5.45297e-06	9.05185e-07	0.00123634	2.92258e-07	0.00844609	0.00690744	0.002109	0.00176445
cg11737757	0	0	4.17129e-07	1.61673e-06	1.45743e-07	8.97302e-06	0.0356334	3.57729e-07	0.0187889	0.00777481	5.74087e-06	0.00771211
cg23218354	3.61731e-07	4.42473e-09	1.83378e-08	3.7986e-07	8.77224e-09	7.51007e-07	2.38593e-09	3.79145e-10	0.0059628	0.00990189	0.000137978	0.0153239
cg06532546	0.000789204	0	0.0313879	4.53092e-08	0	3.79254e-10	0	0.00525716	0.00134525	0.00464733	0.000168257	0.00246716
cg22432982	0.000881388	0.00390511	0.0112953	2.14348e-07	0	0	5.56424e-08	0	9.36568e-06	0.00895744	0.000158445	0.0160831
cg06437747	0	0.012248	0	0	0.0352598	0.0150888	1.71236e-08	0	0.0204629	0.00306276	0.00117031	0.0197998
cg16120196	1.13741e-10	0	0.00174098	8.39435e-07	0	1.55362e-08	0	8.32493e-09	4.89176e-05	0.00151683	0.0002149	0.00335663
cg16562486	7.47319e-06	4.0889e-08	0.00022196	1.9308e-07	1.06159e-07	2.45023e-07	5.5743e-06	1.04263e-08	0.00660365	2.54541e-05	0.000684863	0.00962527
cg20141398	1.0135e-10	1.71747e-08	5.31378e-09	0.00397635	3.49257e-06	3.6236e-08	4.64289e-08	9.3096e-09	0.002339	0.000508152	0.00801777	3.42439e-06
cg23260554	5.97722e-08	0	5.58049e-08	6.03419e-08	6.45689e-09	1.281e-08	0.00366837	3.31305e-09	0.000224213	0.00337387	0.00178112	0.000904875
cg05348888	4.44172e-09	8.35396e-08	7.84674e-10	0.0080019	5.1585e-09	3.39282e-08	3.29965e-09	0.00690687	0.00180379	0.00201926	2.02785e-06	0.00339395
cg04716261	0.021989	7.99886e-08	3.1016e-07	0	0	9.17078e-06	0.00999935	0.0149274	0.00721607	0.00130879	0.00200267	0.00164289
cg18123385	0	1.20167e-08	8.65396e-09	1.28468e-07	1.07683e-09	0	2.03304e-07	0.000229965	0.00749558	0.00129367	0.000288468	0.00177009
cg10888031	0.059955	5.40005e-08	1.68608e-07	1.41961e-10	0.0534094	0.0161081	1.01846e-08	0.0142423	0.00185566	4.02065e-05	0.000787145	0.00548541
cg05162202	0	2.29451e-08	8.59186e-10	0	2.21416e-09	0	5.82709e-09	0	0.00155634	0.00234734	0.00161747	9.91e-05
cg13947317	1.60624e-09	0.014499	0	0	1.40222e-08	7.65619e-08	2.71538e-07	1.7636e-08	0.00381323	0.0122987	1.2747e-05	0.00274012
cg06991974	1.24512e-08	0.00252164	7.3356e-07	2.17858e-05	1.90972e-07	0	0	5.57673e-08	0.00405788	0.00296702	0.000401238	0.00490169
cg12140144	0	0.00268993	0	2.16121e-07	0	3.44148e-08	0	8.11842e-09	0.00104966	0.00509036	0.000385302	0.0109287
cg11229543	2.67931e-07	0.0366169	5.97387e-10	1.92323e-07	0	9.92244e-08	0.0141063	0.0182761	0.0031554	4.08757e-05	0.000267028	0.000483333
cg07363855	0	3.74175e-05	1.05334e-06	5.84816e-09	1.39658e-07	1.84134e-07	3.97752e-09	0.00516174	0.00317912	0.0168652	0.00833096	7.80795e-05
cg04241652	0.0236731	8.22942e-10	6.96127e-07	1.45254e-09	4.83667e-09	2.46191e-08	0	0.0118963	0.000419869	0.00292813	6.53114e-06	0.00188735
cg00945293	0	0	0	0	0	0	0	0	0.00132571	0.000585037	0.00672428	5.11507e-05
cg08528984	0	9.88174e-09	1.34137e-07	0	5.59529e-06	0	6.96797e-05	0.0359656	0.00131788	0.000997178	0.000299145	0.00720774
cg13744917	0	0	7.04727e-09	0	6.29835e-09	0	3.74565e-06	3.54245e-08	0.00113905	0.0044669	0.00361177	0.00341386
cg12267948	1.21396e-07	2.66182e-07	1.39377e-08	8.45669e-07	5.95576e-06	1.98335e-06	0	0	0.000166681	0.00714116	0.000139111	0.00267505
cg17239558	0	0	0	6.35229e-08	5.22513e-08	2.83633e-09	1.89101e-07	0.00728351	0.000348628	0.000383639	0.00766542	4.51397e-05
cg25618424	1.44345e-06	0.00162064	9.72062e-11	9.48109e-09	0	3.7705e-08	0	3.99534e-10	4.53169e-05	0.000437878	0.000102633	0.000472983
cg17001566	1.82987e-09	1.07046e-08	0	0	0	5.59597e-09	4.70698e-08	0.00339272	1.27884e-05	0.00752205	0.000232044	0.0011332
cg22726349	6.55889e-06	0	2.7439e-08	1.81438e-05	1.23156e-05	1.61633e-06	0	0	0.00164931	0.00038043	0.00041643	0.000737926
cg25008795	2.48389e-09	2.19259e-10	8.44436e-10	0	0.0129129	0.00290106	3.90297e-07	2.72309e-10	0.000663455	0.0066432	0.0110495	1.04709e-05
cg14030836	0.0821252	0.00965006	0.00233217	0	6.78106e-06	0.00186519	0	6.93464e-09	0.00837001	0.00498159	0.000107741	0.000114102
cg08262220	0	0	9.06418e-10	8.00882e-10	0	0.0021979	5.25571e-09	0.00402969	0.00162423	0.00626082	0.000291479	0.000580888
cg11731671	0	0	6.23689e-09	2.97621e-08	8.59233e-09	0	0	3.4746e-09	1.69567e-05	0.0232035	3.2358e-05	0.00461905
cg25308086	2.30136e-08	3.52447e-09	6.31204e-05	2.3959e-07	0	0.00883464	0	1.5272e-09	0.00136067	0.0192774	0.000808629	0.0169848
cg00806481	0	0	0	0	2.67974e-10	0	0	5.20415e-10	0.000621833	0.00259913	1.33642e-07	0.00279748
cg22506548	4.46359e-08	0	0	0	1.50757e-08	4.9305e-08	6.03929e-08	1.72639e-07	0.00410369	0.000729979	0.00267389	0.00120819
cg04493316	7.98369e-08	8.45349e-07	2.42993e-07	0	7.21469e-09	1.40548e-08	0	0	0.00525002	0.00335626	0.00138027	0.00853337
cg11837181	4.03119e-08	1.68634e-07	1.58399e-09	2.57978e-09	4.47264e-09	5.07223e-08	0.019831	5.34208e-08	0.000103693	0.000535907	0.0013027	0.00118707
cg13460934	0.00889553	0.0186155	6.51492e-10	0.0408912	1.81883e-06	1.23298e-06	8.4361e-09	5.60051e-09	0.00117597	0.0124918	0.0026504	0.00229359
cg24678113	5.76722e-10	0.00187053	0.0082639	0	0	0.00233752	0	9.48548e-05	0.00293706	0.00540394	0.000489699	0.0082532
cg22226775	4.98859e-10	0	3.94041e-08	0	1.9823e-10	0	4.24044e-10	1.20839e-08	1.72838e-05	0.000676057	0.0153189	0.000157912
cg14761019	2.03596e-07	4.12725e-08	0	0	0	3.59012e-09	0	9.08454e-08	0.00123772	0.00731441	0.00186531	0.0052882
cg03447135	1.34141e-09	0	9.45371e-09	5.43165e-10	0	2.11085e-08	0	8.22289e-10	0.00707022	0.0094471	0.00408231	6.80688e-05
cg12473797	0.00747467	1.93107e-06	0.00888112	0.00358991	0.0633711	4.53947e-10	0.0209955	0.0266597	0.0120572	0.0202227	0.00267215	0.00319123
cg16348158	6.52049e-07	2.72933e-08	6.68945e-06	8.34853e-09	7.83706e-07	0.00590749	0	0	0.0135104	0.000462326	0.000448746	0.0116487
cg22851557	0.00445625	0.00443624	0	0.00983879	4.46535e-08	0	2.01257e-08	1.27405e-09	0.000664383	2.33005e-06	0.000717329	0.000323242
cg24741666	1.14806e-08	0	4.04125e-07	0.0114353	3.08985e-09	6.98669e-07	0	3.80302e-07	0.00121385	0.000166448	0.00871319	0.00468806
cg09271661	0	0	0	1.24477e-09	0	0	0	6.26738e-10	0.000107212	0.00397705	0.00290106	0.000222746
cg26426080	0	0	4.28596e-09	7.56705e-10	0	0	3.33335e-07	6.0486e-09	1.16716e-06	0.000393638	4.2781e-05	2.05716e-05
cg23273418	0	0	0.0022504	1.58986e-08	8.92941e-10	0	4.73847e-08	0	0.000966599	1.35897e-05	0.0208478	0.00924616
cg12394168	0.0163924	1.78746e-07	0	0.00425648	2.29426e-08	9.49034e-05	6.88693e-08	4.887e-08	0.0057525	0.00137514	0.00302885	0.00491286
cg14200569	0.0064	1.45143e-07	3.21875e-10	0	0	0	0.00909119	0.0229091	0.00318488	0.00336256	0.000793462	0.0134445
cg04134748	0	0.00531646	7.98924e-05	0.00371365	4.70793e-08	0.000334224	3.19376e-07	4.11068e-06	0.00125713	0.00441462	0.00158963	0.0164402
cg12804677	0	0.0153083	0.00986929	0	1.77493e-10	0.0110087	1.12354e-08	6.64842e-09	0.00038313	0.00147567	0.0069912	0.000972222
cg19243842	5.15091e-09	1.87785e-10	4.27216e-08	0.00442278	2.97339e-08	0.000461533	0.00855372	0	0.00569301	0.00753398	0.00810308	0.00486963
cg22510139	0.000116875	2.3015e-07	7.04253e-07	2.08572e-07	0	1.75454e-06	0.0184489	0.00720353	0.00153703	0.00146522	0.0173173	0.0069491
cg13392571	2.70462e-10	0.00152887	0	0	8.02655e-09	0.0171627	0.00927633	1.69425e-08	0.00056821	0.00439881	3.69228e-07	0.000141054
cg02481237	9.24822e-10	0	4.71653e-09	7.16074e-10	0	0	1.27138e-08	0	1.90245e-05	0.00204591	5.87331e-05	0.000276457
cg20236995	1.19229e-08	6.36788e-08	7.84388e-09	1.13608e-08	2.30729e-09	0.00518135	0.0195508	0	0.00279121	0.0141516	0.00906465	0.00134685
cg09321238	1.94785e-08	0	0	1.35589e-08	1.24287e-08	0	0.0269109	0.0154159	0.0166286	0.000415761	0.000480015	0.00159725
cg01104489	0	0	3.00714e-06	0.0106701	2.2934e-10	0.000272374	1.39267e-07	0.00215389	0.00615981	0.0010203	0.000770004	0.00106675
cg23258188	2.33757e-07	0.0269479	0	0.0029969	3.15262e-06	2.16312e-07	0	0.00266347	0.00809535	0.000232797	0.00237697	0.00578217
cg05965745	6.23095e-08	1.16876e-08	0	2.47856e-08	2.85175e-08	0	0	0	0.00182642	7.77677e-05	1.48315e-05	0.00235708
cg06367135	4.54594e-08	0.012586	0.00549979	0	3.9337e-08	0.00547685	0	0.0191599	0.000494272	0.00618594	0.000633521	0.000157198
cg01448098	0	2.60059e-06	2.84027e-05	0	0	0	0	0.000657344	0.000288708	0.00802966	0.00190913	0.00169916
cg03391389	0.0226484	1.2411e-07	2.24323e-08	6.55542e-09	0.00410223	0.000827949	0.0159644	0.0206023	9.51756e-05	0.00183058	0.0194187	0.00736816
cg02299950	0	0.000947088	0.0095377	0.0563226	0.000100493	0.00424553	0	0.00753512	0.00114797	0.0113452	0.00243377	0.000748823
cg14217558	0	0.00967342	4.93472e-06	1.06499e-07	0	0.00597316	0.0234152	0.0116336	1.02335e-07	0.0242135	0.0004807	0.000176284
cg26435254	2.43346e-05	3.56402e-08	0.0216994	7.85978e-06	0.000156977	0.014861	8.02738e-08	0.00563694	0.000155127	4.74156e-06	0.029607	0.00211824
cg18171009	0	0	0	0.00368805	0	0	0.0205229	0	0.0033379	0.0200327	0.000496931	0.000520822
cg20699701	5.74068e-07	1.87483e-07	1.7074e-06	0.00619697	9.32313e-06	3.19655e-07	4.3929e-07	0.00160506	0.000647411	0.000417307	0.00455616	0.00876773
cg17445936	7.97499e-08	0.00326481	0.000862577	0	0	0.00573638	0.0011004	0	0.00304585	0.00656538	0.000953916	4.69045e-06
cg22674798	1.49949e-05	0.00489	0	0	2.24129e-08	1.66266e-09	0.0234763	3.21272e-08	0.0179267	0.00885864	9.81512e-05	1.72125e-05
cg21148623	0	0	0	0	0	0	0	0	0.00307041	0.000273016	0.00316305	0.000476277
cg22860172	0	0	1.3975e-08	4.82749e-08	3.60119e-09	3.65639e-07	0	0	0.00089007	0.00730421	0.000393947	9.38777e-05
cg14966901	2.24288e-05	1.24307e-07	1.14241e-09	0.0226937	1.41904e-08	0.0303964	2.5564e-08	0.00444578	0.00690934	0.0157941	0.00513474	0.00253093
cg05354921	0	5.5637e-09	0.0137978	0	3.08507e-09	0.00814529	0	1.66244e-09	0.000371075	0.00114051	2.36678e-05	0.000222929
cg23689722	1.85793e-07	0	0	4.66591e-09	9.49258e-09	4.65566e-08	0	0	0.000166893	0.0126729	0.00244427	0.000764873
cg21609526	0	0	1.90701e-08	0	7.58752e-08	0	1.59802e-08	0	0.000463728	0.00337665	4.63343e-05	0.000630508
cg00254258	1.36117e-10	0	0	0	0	0	0	0	0.000425223	0.00385665	8.6345e-05	7.3563e-06
cg01241450	1.42461e-07	8.57725e-08	2.28297e-07	0	4.02449e-09	0	0.0112558	0.00133802	3.55021e-06	0.000211927	0.00205176	2.36265e-06
cg14169886	0.0212083	0.0213025	3.31499e-06	3.71682e-09	4.92054e-08	2.61473e-06	0.0291455	0.00541143	0.00793885	0.00104221	0.00526649	0.00023483
cg26153353	0	0.0180982	1.43342e-10	0	0	0.00593119	1.80584e-10	0	0.000104044	0.0014617	0.00144498	1.9121e-05
cg22729726	0	0.00441365	8.24081e-07	1.48858e-07	4.41973e-06	6.48135e-06	6.75557e-05	0.00540748	0.0049166	0.0214257	0.000120532	0.00691215
cg26913155	0	0	5.35437e-07	0	6.16307e-10	2.03715e-08	0	0	0.00257698	0.00965194	0.000438035	0.00248871
cg01800445	0	0	0	0	6.33574e-08	1.6497e-08	0	0.00207825	0.000576598	0.00915955	0.00549092	0.000684286
cg23025459	0.00131557	0	1.43265e-10	0	8.87667e-09	0.0123994	0.0606463	0.013973	0.0082012	3.42081e-05	0.00206523	0.000133169
cg10493186	1.70477e-08	0.00128831	0	0.00482416	2.55812e-08	5.70243e-10	0.095686	0	6.07373e-06	0.0386496	7.56478e-06	0.0046561
cg16393928	5.50841e-09	0	2.60708e-10	0.00217533	0	6.46725e-06	0.0132345	8.18855e-07	9.04644e-05	0.000154824	0.00117772	0.0156039
cg24499605	2.26208e-08	0.00244203	0.00500858	4.81212e-09	1.18539e-09	0.0168213	0	1.95196e-10	0.0058226	0.00392301	8.5992e-06	0.0019308
cg22497969	0.00367315	4.15996e-09	0.0183014	0.00683362	0.000202682	0.0040287	0	0	3.25658e-05	0.00523585	0.000384918	0.00352538
cg06099439	0.0132599	0	4.24833e-10	9.56026e-10	2.08498e-08	9.15503e-08	0.00972388	0.014738	0.000411258	0.00594987	0.00011491	0.000282068
cg03885431	2.0991e-09	5.70761e-09	0	0	0	0	0	0	0.00310761	0.000371378	0.00546691	0.00050046
cg04509221	0	2.07224e-09	0.00486515	1.15406e-08	1.79371e-09	6.82343e-08	0	5.95752e-09	3.0305e-06	0.00458962	0.000287561	0.00839385
cg03082523	1.69795e-10	0	0	0	2.99442e-10	6.4987e-10	0	0	0.00217196	0.00394168	0.0161966	0.00264399
cg10952596	2.4464e-05	0	4.85332e-07	6.49131e-07	0.000203381	0.00749303	0.0331041	3.50646e-10	0.0163362	0.00347532	0.013557	0.0012593
cg18240463	0.0155476	0	1.35735e-10	1.20546e-06	2.43124e-05	0	0	0	5.44163e-08	0.0040111	0.00709036	0.00150266
cg21475097	0	4.26973e-08	2.3871e-09	6.0319e-07	1.03856e-07	1.66216e-07	2.81715e-08	0	0.00702614	0.00211662	0.00501981	0.00802803
cg04873098	0.0061342	0.00935951	0.0011504	0.00943558	3.41777e-07	2.47714e-06	0.00526973	0.00522069	0.00218133	0.000906796	0.000338936	0.00254526
cg24807850	0	2.76486e-09	0.00255459	5.87755e-09	2.22389e-09	5.9754e-06	0.0199486	0	0.00200578	0.00195756	0.000626173	0.00374171
cg20165545	6.312e-10	0.0247547	3.85048e-09	0	0	6.85724e-05	8.52185e-09	0	0.00779897	0.0031199	0.000690286	0.00369633
cg19904265	0.000139409	6.98583e-08	4.11509e-06	6.98908e-07	1.97616e-07	8.41473e-07	8.28609e-07	8.76322e-09	0.00394964	0.012339	0.000179092	0.00223644
cg17861161	0	0	1.84634e-07	1.22634e-08	0	0	0	1.02168e-08	0.00203409	0.00414391	6.46138e-05	0.0169069
cg13434489	1.17871e-08	0.0121844	3.86461e-09	3.22681e-08	1.33803e-08	0.0086543	0.0144975	0.00861771	0.000582984	0.00603096	0.000270036	0.00108055
cg12660813	0	1.06348e-10	0	0	1.47038e-10	0	0	0	0.00234604	0.00234576	5.99567e-05	0.000417373
cg11337967	1.96043e-09	0	0	0	0	0	0	0.00655128	0.000349384	0.00833241	0.0113428	0.000260289
cg12441214	0	2.0424e-07	2.00992e-07	6.64576e-07	1.48789e-10	2.15504e-07	2.43493e-05	0	0.0144808	0.00245467	0.00871019	0.0011236
cg01196079	7.20294e-07	9.78686e-07	0	2.44067e-06	1.81194e-05	9.12472e-10	0	0.0177205	0.00130041	0.00309998	0.000204438	0.00713053
cg17421241	0	0	0	0	0	0	0	0	0.00042996	0.000781776	6.2062e-08	0.0025323
cg10391102	3.88655e-07	3.00734e-08	0.00882626	0.00267797	0.0289162	7.43374e-09	0	4.50351e-06	0.000466663	0.000198334	0.000292991	1.62826e-05
cg27171194	6.29827e-08	0	0.000373115	1.23587e-06	4.51614e-07	8.19019e-11	0	0.00531453	0.0122373	0.00947856	0.00119417	0.0166048
cg10893986	0.0104554	3.12137e-05	0.0265715	0.000127385	0.000237648	0.0116536	0	0	0.00287418	0.000771023	0.00062923	0.00897285
cg16394551	6.88653e-09	0	5.24453e-11	4.50294e-09	1.98592e-08	4.86557e-08	0	2.29056e-08	0.00604631	1.05757e-06	0.00387231	0.00410426
cg15491247	0	0.000758946	2.65187e-10	3.3721e-08	9.09764e-07	0.00124325	9.82222e-08	0.00217599	0.0155305	0.0022453	0.00140158	2.1256e-07
cg17435683	0.0107522	0.0121895	7.01643e-07	2.85687e-06	3.49541e-05	0	0	0	0.010369	0.000735576	5.6228e-08	0.00030079
cg24879939	1.77237e-05	0.00537928	0.0126252	0	1.37562e-06	0	0	1.98643e-09	0.00115605	0.00188995	7.70967e-05	0.00566212
cg13875033	9.25358e-06	0	5.89692e-10	0.00647881	2.81909e-09	4.00092e-09	0.0287785	1.61552e-07	0.00413813	0.000147233	0.000443137	0.0127774
cg07797660	5.13867e-08	8.02504e-07	0.0165063	0.0154824	1.47513e-08	4.15538e-06	1.10667e-08	3.55926e-07	0.000843287	0.00115104	0.000360432	0.00639064
cg18369939	0.0105234	1.24302e-08	5.10474e-06	1.01799e-06	1.94462e-09	0	0	0.0140959	0.00432198	0.00783237	6.15039e-05	0.00131081
cg01418153	4.79073e-06	2.37936e-07	1.81995e-06	0	6.37817e-08	0	4.18223e-09	0	0.0110111	0.013905	0.00148976	1.34623e-05
cg15519786	0	0	0	0.000140784	3.86388e-08	0	3.80999e-08	0.00526455	0.00140487	0.00186384	1.55764e-05	0.000245124
cg27187555	0	0.000784015	0.000194688	0	0	0	0.0338165	0.00287144	0.0125847	0.000391795	0.00213035	0.004475
cg06060874	0.0291969	0.00752676	1.46108e-07	0.00491281	5.33018e-05	0.000836344	0.0445208	0.00403233	0.00117066	0.00268371	0.00156884	0.00127537
cg01101873	5.26864e-09	0	1.06157e-08	1.3355e-08	3.71534e-06	1.20347e-07	0.0256583	1.39991e-06	0.00175737	0.00013225	0.00100385	0.000108399
cg06970772	5.91227e-09	0	3.1629e-08	0	0	1.81854e-07	5.81908e-08	0.0102053	0.000145935	0.00168896	0.00122113	0.00246365
cg03337482	0.0104009	0.00923152	0	0	0	1.55945e-07	0	0.0102555	0.00749248	0.000286688	0.000265821	0.000568926
cg03126058	8.4436e-08	0.00557619	0.0102167	0	1.16002e-06	0.011573	0.0313926	2.0059e-07	0.00262921	0.00241838	0.000241121	0.00231017
cg16686396	0.000585928	0.00134023	0.013232	1.78942e-06	4.72734e-06	0	0.0129621	0	1.17731e-06	0.0184508	0.000274431	0.00283284
cg01713250	7.56959e-06	0	8.56871e-10	0.00972995	1.58409e-05	0.00718486	6.60378e-09	7.63462e-07	0.00146403	0.00441387	0.000131745	0.00125281
cg24878051	2.4392e-06	4.09861e-07	1.66456e-06	6.61686e-08	2.46497e-09	4.76324e-07	0.0611088	0.00117953	0.00264109	0.0193912	0.000906762	0.00146708
cg00251678	6.72077e-06	8.81041e-07	1.48509e-06	1.29002e-08	1.23398e-07	3.89342e-07	8.17943e-08	0.00856106	0.0129205	0.00306197	0.00460692	0.00279488
cg15059176	0	7.65479e-06	0.0227604	0	7.86942e-08	5.49928e-07	2.70483e-05	0	0.00138985	0.00136767	0.000171813	4.55365e-05
cg20671649	2.53477e-07	0.0356001	0	0	4.65568e-08	0	0.00168102	0	0.000296967	0.00940201	0.00196237	0.00713427
cg01783650	0	3.3609e-05	6.93969e-09	0	5.87771e-08	2.59608e-09	1.11838e-09	0	0.00549648	0.0024332	0.00754276	0.0014352
cg12635919	0.00519179	3.02723e-06	0	1.27862e-06	0	3.31883e-06	2.10668e-06	0.00389273	0.000105044	0.000379131	0.000739053	0.000251977
cg17438636	1.73105e-09	0.00124906	2.55911e-09	0	1.48686e-07	0	1.61898e-08	0.0191069	0.00017701	0.00106166	4.81073e-05	0.0117753
cg10504805	0	0	4.57451e-09	2.43067e-09	3.69237e-09	1.07725e-06	4.39276e-10	0.000673832	0.00010333	0.000102455	0.001537	0.044652
cg00790672	3.57067e-07	0.00422646	8.40752e-08	1.27343e-07	1.05718e-07	5.72628e-06	7.82308e-08	0	0.000349087	0.000384515	5.82225e-05	0.00064224
cg14522815	0	0	0.00151667	0.0136716	3.24205e-10	1.13769e-10	1.55823e-06	0.00750146	0.000948797	0.000468379	6.85487e-05	0.00327222
cg00706913	0	0.00340767	0	0	1.89468e-08	0	0	0	0.00218765	0.00116045	0.000521828	0.00153481
cg10248231	2.00623e-09	0	8.27419e-10	0	3.37773e-08	0	2.05656e-08	0	6.59366e-06	0.0129717	1.43712e-05	0.00329933
cg01913436	0	2.81703e-08	0	0.00834468	1.46073e-08	0	0	0	0.00265807	0.00352348	1.45256e-06	0.0026483
cg01261194	0.000542916	0.00609609	4.24718e-08	0.00111329	0.000598032	0.000462769	2.62867e-05	0	0.000529358	0.00477418	0.000598889	0.0071513
cg03748986	0.0104317	5.48319e-08	4.21874e-07	0	5.43573e-09	0	8.78413e-07	0.00415088	0.000128032	0.000464554	0.00163575	0.000410187
cg11587191	1.11864e-05	0	9.15822e-07	0	1.04958e-05	0	0	0	0.000153616	0.000448653	0.00137717	0.00452232
cg15015996	0.0346967	0	1.04542e-05	8.14404e-07	2.48447e-09	5.08726e-07	2.28865e-06	0	0.00802367	0.00501287	0.00157647	0.000246436
cg14039138	2.44169e-08	0	0	7.24884e-09	9.7171e-08	0	0	8.68709e-09	0.00323827	0.00115014	0.000909141	7.64478e-05
cg15902830	1.35058e-08	2.31985e-09	1.9862e-07	1.25381e-08	0	1.87896e-09	1.95364e-08	0	1.39084e-06	0.00774635	9.81112e-05	2.47213e-05
cg09853936	6.06355e-08	0	6.09718e-06	2.27377e-06	4.87646e-09	4.48094e-09	0.028877	0.000932908	0.00106895	0.00553151	0.000683918	0.000555244
cg01269514	0	6.08518e-08	2.50884e-09	0.00985559	4.84244e-06	0	0	3.59081e-09	0.00592813	0.0115311	0.000216428	5.13893e-05
cg02731917	0	0.00929917	1.2081e-08	0.00591911	0	1.16869e-07	0	1.185e-08	0.00176327	0.000309555	0.00113989	0.00221107
cg12097441	1.37692e-06	0	0	0	0	1.3432e-06	0	4.8873e-06	0.00395576	0.0101787	0.0005596	0.0125253
cg18885125	0.0142447	0	7.78705e-06	0.0734067	1.75962e-06	8.24085e-08	8.53198e-08	0.00477317	0.000109355	3.35874e-05	0.00229627	4.23054e-05
cg10020040	0.0198582	0	1.87769e-06	0.0459247	0.0283622	2.43927e-09	4.7406e-08	0.00814553	0.00690773	0.00272323	0.00840057	0.000480445
cg02303801	3.01897e-07	6.66779e-07	5.51311e-05	8.55537e-08	4.08385e-06	8.0443e-06	0	5.56576e-10	6.52747e-08	8.22374e-05	0.000442816	0.0047147
cg03114471	3.25662e-05	0.000987451	5.36538e-08	0.00809142	0	0.00118428	0.00660022	1.0681e-08	0.000210239	0.0037127	1.27727e-06	0.00572722
cg26786407	0	0	0.00431776	4.22647e-09	1.57248e-07	1.03307e-08	0	1.73398e-09	0.00191272	0.00167158	0.010378	0.000139692
cg03448635	0.00221504	0.0177848	1.08886e-08	1.12092e-08	0	4.5699e-08	6.55281e-08	0	0.00236419	0.00317366	2.75182e-05	0.00199432
cg01215682	1.11403e-06	0	5.33489e-09	1.35463e-08	1.13413e-10	8.28809e-09	0	1.69817e-09	0.00342344	0.00566594	0.00211561	0.00379301
cg05641278	8.93136e-08	2.3771e-09	0.0115726	6.24481e-08	6.15506e-09	0	0.00586357	6.79437e-09	0.00579743	0.00132202	0.00678735	0.000150883
cg26788812	0	0	7.70965e-07	2.04631e-08	5.06771e-05	5.1038e-06	0.0102011	2.2888e-08	0.00148929	0.00113296	2.44244e-05	0.0085406
cg17163527	0	0	0	3.65878e-08	1.16528e-10	0.00173776	0.0405602	0.00198649	2.16546e-05	0.00519293	0.00450606	0.00181995
cg20451455	8.80662e-06	0	1.03416e-05	0.0287618	1.87875e-07	0	0.00392548	0	0.00101533	0.000108546	0.00164463	0.00558021
cg22400959	0.00319153	0	0	0	0	0	7.32465e-08	0.000652272	0.0168814	0.00459278	5.80416e-05	3.15991e-05
cg27450668	0	0	0	0	0	0	0	0.019524	0.00573385	0.00132484	0.00393311	3.95966e-08
cg22791030	2.65723e-06	0	2.68578e-06	1.13944e-05	0	3.65596e-08	0.0370104	0.00408832	0.00576522	0.00362254	0.00340183	0.00413776
cg02955098	3.0084e-08	9.52731e-09	7.82119e-06	2.06752e-09	0	1.02106e-08	0.00305906	0.0104325	7.73082e-05	8.42045e-05	0.000849384	0.0194586
cg02265922	6.57252e-07	1.03404e-07	3.05843e-07	6.00725e-09	0	4.03692e-07	0	1.68185e-07	5.80827e-05	0.00333578	0.00325672	0.00024793
cg06883956	7.14768e-06	0	0.0119464	0.000977648	1.53811e-05	1.93661e-09	1.13562e-07	7.32734e-09	0.000913828	0.0022835	0.00203374	0.000893408
cg14421582	1.27079e-09	0	0.00456373	1.47414e-07	0.0538627	0.000895201	0.00700644	0	6.44965e-06	0.00941901	0.000199017	2.0614e-05
cg11224946	0	3.6772e-06	0.00639108	5.74227e-06	0	0	0.000319069	1.2372e-07	0.00105417	0.00225102	0.00268164	0.00838743
cg02655351	2.60139e-06	0.0307724	2.85636e-07	0	0	9.69975e-05	5.39208e-09	0.00926476	0.00130179	0.00358768	0.000470996	0.00283599
cg20277126	5.21251e-05	0.0153437	2.82789e-07	0	5.13562e-09	0.0182726	1.07151e-08	0.00191725	0.00032485	0.00741226	0.00916508	0.00776574
cg04611670	0.0135082	7.26009e-07	0.0172754	0	1.86994e-06	0.000454593	0	0.00113321	3.37274e-05	0.00146974	0.00138127	0.000186373
cg27306802	0	0.00101244	1.42826e-08	1.53406e-07	2.58115e-09	0	4.12674e-09	0	0.00483287	0.00383845	0.000269594	0.000350743
cg06775523	1.8951e-07	0	1.22767e-09	1.18443e-09	4.1114e-08	0	5.38616e-09	0.00213591	0.00280128	3.49274e-05	0.00039115	0.0232924
cg09187007	0	0	8.06428e-06	0	3.21049e-06	0.000958384	1.44808e-06	0	0.00647566	0.00176483	0.00939343	0.0217874
cg07045221	0	2.61186e-09	0.00397908	1.56612e-07	4.02024e-07	1.13928e-09	0	0.016928	0.000884411	0.000228104	0.00323866	7.91382e-05
cg01488300	0	0	4.8754e-08	0	1.04028e-05	0	0	0.000680879	0.00628076	0.021516	0.000917945	0.00903546
cg13059495	8.47874e-07	3.97105e-05	1.47021e-06	0	0.000232425	0.000190835	0	3.67818e-05	0.00665736	0.000136366	0.00411423	0.00180028
cg23659029	0	1.54474e-09	0	0	9.55331e-09	0	0	0	0.00189818	0.000943361	0.00010255	0.00262322
cg02619495	0.0228405	0	0	0.0115124	5.89725e-08	1.59281e-10	2.8676e-08	0.00817448	0.00580117	0.00363216	2.92525e-06	0.00123527
cg01830883	0	9.9683e-09	3.83062e-07	0	7.07407e-09	0	0	9.63537e-10	0.00536595	0.00197968	0.00778033	0.000915022
cg16395997	1.2381e-07	0	0	4.61348e-08	0	1.55592e-09	0	0.012055	0.000151814	5.18718e-06	0.000927032	0.0181292
cg00826902	0	3.89291e-08	0	7.62521e-07	5.73144e-09	1.70667e-07	0	0	0.00805295	0.0094394	1.51424e-06	0.00422714
cg11832534	0.00283945	0.00710567	0	0.000340134	1.91547e-07	2.3567e-05	0	9.07021e-08	0.00198141	0.0174449	3.16465e-06	0.00562087
cg05399785	6.37251e-06	0	5.70822e-07	0	0.0276422	0	0	0	1.77144e-05	0.0120634	0.00136559	0.00223106
cg09798435	0	0.00566863	4.11844e-05	0	0	0.00879027	0.000162972	2.3278e-07	0.00816705	0.0167801	0.0011992	0.0038823
cg11256802	0	0	0	6.5431e-05	0	4.94852e-09	0	0.0131065	0.00595873	0.000493753	0.000414003	0.00163267
cg22614891	2.32287e-06	1.35901e-07	7.64023e-06	0.023103	7.53019e-05	7.03543e-07	0.0689101	2.62401e-08	0.00258307	0.00187932	0.00364971	0.00181388
cg04021697	3.00298e-06	0	0.00545218	0	0	6.65876e-08	2.0091e-08	2.41796e-09	0.0118061	0.00298437	4.21419e-05	0.00142297
cg16823083	0.0142937	1.68917e-06	0.00253694	0.00234261	0.000214088	0	0	1.70409e-08	0.00711136	0.000183889	0.0052365	0.000287161
cg26128092	0.00908229	3.43634e-08	0	0.0490187	3.88549e-07	0	0.011141	0.0160383	0.0032279	0.0109164	0.000637518	0.000319796
cg07382920	0	0	6.4541e-07	1.76579e-05	1.74354e-05	8.01993e-05	0.00788372	9.79001e-07	0.00110442	0.00118636	0.000628511	3.24527e-05
cg10038618	0	1.73081e-07	4.6548e-08	0	0	7.08785e-08	0.011306	0	0.000104889	0.000774483	0.001937	0.00237559
cg24678611	2.45294e-08	6.17566e-08	2.26727e-05	0	0	4.77915e-10	0.00825182	7.3315e-09	0.000171247	0.000242422	0.000347397	0.0131256
cg25731359	3.69744e-05	0	0	0.00857305	3.54929e-08	0.0111286	0	0.00574365	0.011308	0.00159569	0.00106441	0.000121484
cg12475507	9.64559e-08	0.00519186	1.32492e-09	0	6.04013e-07	1.45826e-06	0	3.56788e-07	0.00362797	1.27488e-05	0.00542095	0.00126607
cg01434649	0	0.0176573	0	1.51257e-06	3.29775e-08	0	0.0070116	0.0141441	0.0081689	0.000306779	0.00019247	0.000711926
cg20611911	0	0	1.9198e-10	2.74485e-10	0	0	0	0	1.10221e-05	0.00138363	0.000706035	0.00459893
cg24073122	7.69748e-09	0	0	0	0	0	9.46015e-10	0.00520976	0.00119591	0.000534932	0.00214521	0.000606713
cg04391111	4.15944e-09	1.16013e-08	0	0	3.51136e-09	1.90501e-08	0	0.00160994	0.00194228	0.000222331	0.00431944	0.000264702
cg10143426	1.38383e-08	0.0105771	0.00956394	0	2.97623e-08	0.000688522	1.06606e-07	0	0.000545953	7.37401e-06	0.000336203	0.00702308
cg20677901	8.71136e-08	0.000598091	0.00654552	0.0403583	0	2.87604e-09	0.0259457	0	0.016345	0.00307706	0.00150643	0.00360203
cg00565688	0.00223782	0.00575279	0.0034116	0.0419812	0	0	0.0385563	0	0.00245364	0.00777647	0.00180379	0.00665859
cg00295572	1.8979e-09	0.0061043	0.00329874	5.42098e-09	2.43638e-08	5.06212e-08	2.0091e-09	1.73337e-08	0.00118488	0.00732886	0.00144516	0.00198634
cg01915516	0	3.87931e-09	3.63155e-08	0.0370584	2.00173e-05	1.22715e-05	5.46039e-07	1.34759e-09	0.00363979	0.00692637	0.000639016	0.00526717
cg17496659	0	0.005915	1.5306e-08	1.03676e-06	1.42948e-06	4.46442e-09	0.0132371	0	0.00212028	0.00409668	0.00366507	0.0106507
cg05924583	0	0	1.47053e-06	0	4.96907e-08	9.08321e-08	1.71773e-08	0	0.0013028	0.000613434	0.000716086	0.00443098
cg11504517	1.7965e-09	0	0	0	6.56458e-10	0	3.82179e-10	0.00119614	0.00300088	0.0067132	0.000498915	0.0144187
cg05936300	0.00352075	0.00297498	3.03241e-05	0	2.15916e-07	0	0	2.97428e-08	0.000482445	0.0146761	0.00348953	0.000927511
cg20768358	0.00428741	3.3733e-06	0.00122101	9.16235e-09	0	1.27102e-08	3.79763e-10	2.43972e-10	0.000367064	0.000496423	0.000454001	0.00177127
cg04137576	0	0	0.00140355	1.23751e-08	1.4673e-07	0.00852131	0	0	0.0115486	0.000122096	0.000926984	0.0099992
cg03568718	1.26184e-07	0.0412377	2.02744e-10	0.0128993	0.00519552	6.19545e-09	2.23869e-09	7.13965e-08	0.00645226	0.00355609	0.00329392	0.000807631
cg09248714	0	0	0	8.2077e-10	0	1.83893e-09	0.00835628	0.000438546	0.00139012	0.00620451	0.000789495	0.000450451
cg06939447	0	1.1739e-05	0.000218828	0	0	0.000145621	1.10883e-05	0.00456633	0.00547422	0.000392579	0.00413013	0.00212724
cg22383924	3.62545e-08	0.00720351	8.90543e-09	3.50861e-07	8.07007e-09	1.36365e-08	6.89812e-08	0	0.00170283	0.00345546	1.82299e-08	0.00291918
cg20306863	0	0	0.0411496	0	6.26248e-09	0.00704871	0.000124617	0	0.0102858	0.00346465	1.55417e-06	0.00034773
cg17163168	0.0120414	3.58938e-11	0.0154569	0	1.56678e-10	0.013736	0	0.00281252	0.0129441	0.000210072	0.00108248	0.000868536
cg26055950	1.20456e-09	2.45899e-11	0.0180055	7.3346e-10	4.55364e-08	5.36865e-09	1.67008e-09	3.1213e-10	0.0132527	0.00290126	0.000723928	0.000792369
cg17471939	0	0.0046981	0.00151908	0	0	5.34816e-08	0	0	0.0298792	0.00188878	0.00131974	0.00177416
cg16024523	5.30414e-06	0	0.00629595	0	9.17883e-07	8.30711e-05	0.00909044	0	0.000277236	0.000784814	0.000736082	0.000507644
cg22234529	0.00269432	0	6.15828e-07	3.12752e-06	5.0556e-07	7.13498e-05	7.68663e-09	0.00318788	2.01702e-05	0.00912016	0.00114216	0.0274068
cg00505606	0	0.000155156	0.000768494	0.00809419	3.2144e-09	3.3748e-08	8.88296e-08	0	0.001034	0.00590272	0.00138002	0.0159266
cg06996273	5.97224e-08	0	5.85083e-07	0	2.47744e-07	1.0918e-07	0	0	0.00348675	0.0048381	0.00247516	0.0355533
cg03103850	0.0196242	0	5.35456e-08	0	0.0148136	1.11324e-09	0	1.38718e-08	0.00962085	0.0113517	0.000392122	0.0296541
cg19819912	1.96406e-08	0.000803327	4.46528e-09	6.40318e-07	0	1.51922e-06	6.992e-08	8.69605e-08	0.00309772	0.00369768	0.00174087	0.0603873
cg19692322	1.61499e-10	0.0253506	4.7891e-06	5.91474e-06	3.70391e-07	1.72136e-07	0	1.3358e-08	5.95305e-05	0.00704315	0.00220291	0.0195024
cg26034538	0	0	0	3.39441e-09	2.36193e-09	0.0302106	0.0101486	0.00630384	0.000636129	0.000605389	0.00306912	0.00108826
cg14159342	8.00638e-10	0.00485281	0	5.98058e-06	2.44925e-10	0	0	0.000744464	0.00175468	0.00690323	0.00224151	0.00134306
cg14660788	1.51826e-06	9.39124e-06	1.92439e-07	0.00802309	0	1.44997e-08	0.0118906	1.15742e-08	0.00012167	0.0234437	0.0230973	8.05475e-05
cg12268562	0.00081739	0	0	0	0	2.03593e-08	2.01619e-08	2.10323e-08	0.00655205	0.000743678	0.00053322	0.00120206
cg11970695	0	0	1.13188e-08	0.0116617	0	0	0.00605493	0.00146696	0.00136971	0.00496753	0.00249457	0.00375463
cg14084907	6.07487e-06	1.28258e-09	3.21286e-06	0.00842721	5.88397e-08	5.29214e-08	6.51538e-07	2.33157e-08	0.00158519	0.00131886	0.00104815	0.00431819
cg08764037	1.11652e-05	0	0.0047461	0.00678708	8.5815e-07	0.00436045	0	3.4953e-09	0.00266385	0.000296497	0.003697	0.00273946
cg03760518	1.04804e-07	0	0.00703841	0.0123163	0	6.55248e-09	0	0.0034226	0.00454831	0.0336372	0.0101999	0.000695946
cg06376715	1.00186e-06	0	0.000825723	0.0133253	0	0.000793766	6.97518e-09	1.08371e-07	0.00157007	0.000464753	0.00206476	7.31853e-05
cg22039909	0.00996148	0	0	0.00985993	0.0171623	0	0.0627403	1.01765e-07	0.000170595	0.00151529	0.00045192	0.000340937
cg04392488	0	0.0046936	6.9766e-10	1.56054e-08	0	0.00525517	0	0.00562209	0.00276974	0.000204995	0.00135431	0.000321776
cg25196575	2.18585e-08	0	8.14519e-08	0	7.16518e-08	1.5985e-08	0	0	0.00309793	0.00439027	0.00392991	0.000697894
cg02924487	0	2.08343e-06	3.27902e-07	4.42212e-07	0.000181401	0	0.00776876	0	0.00144562	0.000301565	0.00152477	7.92858e-05
cg07178825	0	0	0.00394612	4.93398e-08	5.58575e-06	1.62279e-06	0.0152954	0	0.000715674	0.0134331	0.000735868	0.00443086
cg23666378	1.3991e-06	7.83168e-08	6.24037e-07	3.01137e-05	0	6.08587e-08	0	0.009411	0.00491176	0.00143162	0.0146425	0.0047392
cg01793449	5.58406e-09	1.18655e-08	1.62651e-08	0	0	0.000328837	0.000210309	0	0.0176115	0.00491873	0.0143658	0.00154198
cg10634619	9.04843e-07	0.00218229	8.37866e-06	0	4.7424e-07	0.00400121	0	1.14565e-06	0.000814433	0.000286459	3.5717e-05	0.00235567
cg15472784	0	0	0	6.87219e-09	3.11223e-08	0.00402957	4.43925e-08	2.45048e-10	0.000334753	6.01461e-05	0.000226972	0.00295468
cg15947534	8.76857e-06	0	0.00565877	3.17207e-07	8.39899e-08	0.000121323	0.0154754	0.00619409	0.00278481	1.72742e-07	0.013995	0.00267765
cg00788699	0	0.0201529	5.20352e-06	4.91901e-07	8.78205e-08	4.27664e-07	0.00459159	0.0101952	0.00358254	0.00102914	0.0060251	0.000680203
cg07997596	2.82852e-09	0	1.52216e-05	0	0	5.94703e-07	0.014886	2.23505e-09	0.00891423	0.0052181	0.000281993	0.00476844
cg24719086	1.29155e-07	2.05989e-08	1.10505e-07	4.19412e-08	2.58022e-08	0	0.00757541	0.00416307	0.00158237	0.00175555	0.000626546	0.0255075
cg00105640	0	0	1.22851e-08	4.7255e-07	0	0.00154831	0.00240201	1.00233e-08	0.00532399	0.000646081	0.00670676	0.016014
cg07586042	1.79706e-08	0	4.24173e-11	0	9.27133e-11	0	0.0134099	0.00572985	0.0104647	0.0166703	0.000292194	0.0198348
cg00032643	0.0225684	0.00403269	5.29231e-06	2.94803e-08	4.10079e-05	0.0354454	0.00241524	0.0103599	0.00146141	0.00123216	0.000970245	5.8857e-05
cg11430783	2.2923e-08	0	4.67213e-08	0	3.62036e-06	3.10473e-08	0.0153223	0	0.00511617	0.000179064	4.67168e-05	0.00793508
cg13057898	2.05565e-07	1.26711e-07	8.14121e-05	0.0197542	6.36421e-10	1.81829e-08	3.04694e-07	0.00795468	0.00355344	0.00353579	4.73111e-06	0.013699
cg18436788	0	0	0.00460675	0	2.18281e-07	3.44464e-05	1.6042e-06	0.0170395	0.00179509	0.00497958	0.0001873	0.016981
cg23277830	0	6.2411e-06	1.03886e-06	0	8.10026e-06	4.98532e-05	7.37133e-05	1.44445e-06	0.00146186	0.00054621	0.00206455	0.00805675
cg17848003	3.84719e-10	1.46799e-08	6.66712e-11	7.57172e-08	7.39495e-06	0	1.4388e-09	4.91625e-10	0.00188967	0.00488072	0.0123501	0.0181636
cg22529645	4.95901e-08	2.03758e-08	5.38195e-08	0	0	0.0123788	0.00017184	2.42153e-08	3.32577e-05	0.00434983	0.00103751	0.0106459
cg03318469	5.43654e-11	1.26908e-06	0.000201502	4.33791e-06	0	7.96128e-06	0.0253357	4.13156e-09	0.000507096	0.000530882	0.000105521	0.00274019
cg01782523	0.00447342	0.000587688	0.00429166	0.0241338	0	6.33671e-10	0.0343742	0	0.0206602	0.00279479	0.000360005	0.0235554
cg24196422	0	0	3.73906e-10	0	6.28605e-11	0.00478407	0	0	0.0126699	0.000191013	0.000400277	0.00159791
cg12529944	4.79132e-09	0	0	0.00288408	2.97706e-07	1.8461e-09	1.38529e-08	0	0.00142609	0.00234521	0.00186413	0.000118972
cg00534163	0	0	3.93167e-09	0	0	1.39216e-08	0	1.4171e-07	3.38263e-05	0.0009289	1.11673e-05	0.00177521
cg03808734	0.00878898	0	1.46044e-08	4.3476e-08	0	0	0	0	0.000469641	0.00848849	0.00358585	0.00290378
cg22157494	6.8599e-08	0	2.39112e-08	0	1.30209e-09	0	7.31543e-08	0.00354155	0.00152667	3.28077e-05	0.000105144	0.0105823
cg22671931	7.99159e-09	2.808e-08	6.44618e-07	4.05856e-10	0	8.29368e-07	1.95828e-07	0.00107191	0.000536083	0.00556408	0.00143017	0.02312
cg06178315	0.00471719	3.36835e-11	8.29611e-10	1.0325e-09	0	0	0	0.00894722	2.22031e-06	1.54348e-05	0.00198875	0.0293098
cg00489772	3.67119e-08	0.00809774	0	0	0.00138324	0	1.69893e-05	5.57547e-07	0.000102526	0.00122041	0.0031366	0.0235878
cg17879856	1.35339e-07	0.00716465	0.00539917	0	7.86331e-05	0	0	0.013799	0.00045793	0.00413176	0.00151639	0.0124007
cg12594933	5.57121e-06	0.011476	1.14326e-07	0.0020492	6.06224e-05	0	4.16946e-07	0.00278712	0.00245906	4.24104e-06	4.62611e-05	8.00543e-05
cg09262197	6.50421e-07	0.0196153	3.72119e-06	0.00745377	0.000544748	1.10059e-06	2.18145e-07	0	0.00256047	0.00263604	1.69635e-05	0.00143548
cg19375403	0.0105122	0.00766277	0.00129931	0	1.64484e-05	0.00929595	0.00800135	0	0.00996185	0.00744549	1.19288e-05	0.0105275
cg13335886	5.48458e-07	0	9.60616e-08	0	1.1694e-10	6.63322e-07	0	0	0.004876	0.00220716	0.000443329	0.00124008
cg03921357	4.81301e-07	0	6.29146e-08	0	1.5888e-06	2.04224e-06	8.76534e-08	0.0040718	0.000297895	0.000115206	0.011662	0.000182562
cg01020987	1.62153e-10	0	0	2.34774e-09	1.11974e-09	0	0	6.64932e-10	0.00671198	0.0138413	0.00475435	0.0132326
cg09275693	0	0	2.81121e-07	5.67282e-06	8.81333e-06	1.49116e-08	0	0	6.89007e-05	0.0236942	0.000894933	0.0135159
cg26020826	1.37957e-09	2.32513e-10	2.2777e-10	0.0129067	1.82096e-09	9.86154e-09	1.83148e-09	0.0083546	0.000176379	0.0076571	4.09474e-05	0.0405375
cg00935967	1.21707e-05	1.13465e-06	0.00225569	0.0111214	0	3.40638e-06	0.0277703	0.0115319	0.00199243	0.0142379	0.00957943	0.00800898
cg14264496	8.30492e-10	0.000154451	0	0	0	4.4441e-08	7.33989e-08	0	0.0130376	0.000839916	0.000120748	0.0169584
cg26248091	0	0.0102074	8.61758e-07	0	2.72449e-07	0	0.0353594	1.55332e-06	0.00583966	0.000308859	0.000992354	6.86512e-06
cg09228402	1.15629e-07	1.98337e-09	0	0.000536824	0	0	0	0	0.004416	0.000848688	0.00599057	0.0101516
cg24143374	4.48839e-05	0.00625914	0.0156109	0.00341261	0	0.00101929	0	0.000941221	0.00292835	0.00208826	0.00594802	0.00776149
cg12279968	2.09056e-09	3.3021e-08	4.30128e-09	2.90331e-09	1.12325e-08	0	0	1.06442e-10	0.00315792	0.0001612	0.000100169	0.00288192
cg09362969	0	6.62989e-07	7.50449e-08	0.00310826	7.07868e-07	1.96838e-06	0.0148722	0.00756512	0.000334299	0.00592572	0.000868419	0.000185589
cg26550938	0	0	9.18056e-07	0.00827961	1.7137e-06	1.23022e-05	0	1.64296e-07	0.00228658	0.00919605	0.00432233	0.00773797
cg24640609	4.06889e-09	4.05857e-09	0	2.59465e-09	0	0	0	0	5.24854e-05	0.000481474	0.00625569	0.00657418
cg26233172	0	0	0	5.3309e-09	0	0	0.0357295	0.000580797	0.00019646	0.0148709	0.00115139	0.00477669
cg15598265	0.00814903	2.53052e-08	0.00839044	0.00879579	1.41328e-07	0.0031111	0	2.03391e-07	0.0025287	0.00167774	5.25129e-06	1.01959e-05
cg10510935	1.307e-08	0	1.80322e-08	0.000608802	0	1.7021e-09	0.0665247	1.52213e-09	0.00927048	3.63264e-05	3.59897e-05	0.000833434
cg17876128	2.74866e-08	0.00827785	8.20897e-08	5.90107e-08	0	2.321e-06	0.00429608	0.0229731	0.00740664	0.00212001	0.00167079	2.20879e-06
cg03426423	7.90184e-08	0.0015429	0	0	8.71995e-11	9.30752e-08	2.31515e-09	0.00342775	0.01092	0.000750354	0.000531002	0.00243822
cg25469923	1.21368e-06	0	5.75546e-07	0.00108114	1.95787e-08	0	0	0	0.00388315	9.67758e-06	0.00544099	0.000462149
cg16686279	4.76018e-07	0.00899342	7.82171e-07	2.02809e-09	4.75884e-08	0	5.87669e-09	0.00685341	0.0080656	0.00515309	0.000653921	0.000478144
cg20703997	2.39755e-08	0.000901969	7.89896e-09	0	3.2801e-08	8.85772e-10	3.05405e-06	0.00084109	0.000138286	0.00539259	0.000216975	0.00116967
cg12699274	2.82488e-10	2.66786e-06	4.46607e-06	0.0047366	0	9.02855e-07	5.73879e-08	0	0.000753252	0.00364491	0.00195776	0.00442571
cg23960736	3.34953e-08	6.46977e-08	4.96677e-08	6.39932e-08	0	4.31214e-05	0	1.57889e-08	0.00433288	0.0102341	0.00332307	0.00654881
cg00600854	0	0	4.84341e-08	0.00958255	6.51272e-06	2.12376e-06	0	0.00053856	0.00364311	7.33755e-05	2.02689e-06	0.00255979
cg23098803	2.66085e-08	1.81148e-09	5.62994e-09	0.00309768	1.38711e-10	4.15889e-06	0	0.00825921	0.0207457	0.000178234	4.90917e-05	0.000515237
cg13224197	5.16521e-08	0	0	0	2.70758e-10	1.624e-07	0	5.39538e-09	0.00674053	0.0130302	0.000566038	1.50995e-09
cg04902529	0	5.90245e-10	0	6.24724e-06	0	0.00540399	1.03251e-07	0	0.00411782	0.00315063	0.00109138	0.00022929
cg06529149	0.0239441	0.00836978	0	0.0232216	1.2823e-06	3.22983e-08	2.57372e-07	0.0012658	0.0113829	0.0144484	9.75309e-05	0.00216812
cg18213443	0	0.00246947	0	0.0159045	0	0	0	0	0.00339981	2.2925e-05	0.0214171	0.0040998
cg10310168	2.8936e-07	1.03746e-08	0	0	0	0.0157101	0	0.00890621	8.49587e-05	0.0124994	0.000906369	0.000974631
cg06965195	6.36007e-05	0	4.80926e-07	0.0085312	0.0732632	0.00829601	1.25502e-07	0.00267188	0.0083883	0.00425246	0.00131821	0.000611736
cg16264537	1.11437e-06	1.05415e-06	1.69053e-07	7.84264e-09	0	4.06143e-07	1.33464e-07	3.47063e-07	0.00348566	0.00115382	0.00676382	0.00205527
cg03312565	1.546e-07	0	0.000456319	6.5756e-10	8.36158e-08	3.19957e-09	2.24158e-09	2.8886e-08	2.28759e-05	0.000743252	0.0108442	0.00391288
cg11735242	0.00304164	0.00637001	0.00368192	0.00489275	0	6.43074e-08	0	0	0.0045644	1.27858e-05	0.00361707	1.9377e-05
cg01785490	0.0219212	1.69951e-09	0.00306911	0.0142418	0	1.8334e-07	0	0.00483179	0.00717691	0.00127236	0.0111025	0.0140079
cg16906964	0	0.00110372	0.0153118	0.0195659	0.071233	0	0	0.000131487	0.00921208	0.00766637	0.000968057	0.00971343
cg15645728	0	0	1.57206e-06	4.71389e-05	0.000153524	0	0	9.49383e-07	2.20974e-06	0.000158452	0.00106797	0.000428737
cg16512885	0.00418072	0.000791465	0	3.09819e-09	0	0	1.54256e-08	0	0.00388507	0.00298596	0.000381255	0.0100621
cg24037938	0	0	1.58185e-10	1.77828e-09	4.54435e-09	0.00807027	0	1.31613e-10	0.00791341	0.000301979	9.4134e-05	0.00363704
cg07807395	0	8.32225e-10	0	3.87762e-10	0	1.50809e-10	0	3.98429e-11	0.000229305	0.00018148	6.97956e-06	0.00142897
cg04306992	2.82265e-07	0.00517268	0	0.00750364	0	4.86076e-08	0.0129506	0.00767897	0.000554135	0.0128183	3.0429e-08	4.48417e-05
cg17328472	1.43126e-08	0.00317664	0.00210743	0	0	0	7.09095e-10	2.27743e-08	4.50585e-09	0.00377428	0.00277238	0.00240798
cg20959866	1.10912e-06	0.00881854	4.33084e-10	3.8655e-07	2.32576e-10	0.00166704	2.71557e-08	4.49194e-08	0.000635211	0.0036687	0.00217798	0.00832527
cg09175749	0	0	5.62936e-08	0	3.10219e-09	0.00360774	8.52903e-09	0	0.00545889	0.0019914	7.31409e-05	0.00691823
cg26599630	0	0.015355	0.00327053	0	8.5729e-09	0.00980635	0.00467241	0	0.0237711	0.000406991	0.00439241	0.000694622
cg12058478	0	4.42179e-09	0	6.63617e-08	4.64566e-07	2.40498e-07	3.64963e-05	0.00111181	0.00239095	0.00178256	0.000642521	0.00739472
cg22367872	5.44653e-09	0	0	2.16943e-08	0	0.00705563	0	0.00198159	0.0271697	4.22475e-05	0.000381358	9.0079e-05
cg26435172	0	3.44236e-08	0	0.0690257	6.83813e-05	1.70331e-07	1.03448e-08	0	8.84032e-05	0.0125477	0.00840485	0.000180847
cg26231761	0	1.02646e-07	0	0	1.24779e-09	1.9223e-09	0	0	0.000228432	0.00352665	0.00546196	0.00765256
cg11380667	7.81909e-06	0	3.96014e-08	6.17766e-07	3.63297e-08	7.18829e-07	0	0	0.000196082	0.000521338	0.000145449	0.00230292
cg12065138	9.56755e-08	9.16458e-10	4.59761e-07	0.00240063	1.05188e-07	0.00811386	1.99062e-08	0	0.000205181	0.00050369	0.000730791	1.01919e-05
cg12631713	7.00753e-07	0.000824708	6.45608e-07	3.41432e-09	1.15895e-05	9.84861e-08	8.04016e-08	0.00658195	0.00372343	7.36516e-07	0.00105207	0.000734767
cg04292104	0	0	0	3.27816e-08	1.33819e-08	0	2.53345e-08	0	0.000434172	0.00133151	0.00168949	0.00295187
cg02411275	2.79004e-07	9.12504e-06	0.000377707	7.10245e-06	0	0	0	0.00403564	0.00107354	0.00494805	0.000255446	0.012014
cg16360868	0.00255305	0.0132378	0	0.0103328	0	0.00250551	0	0.000741662	0.000531313	0.00629491	0.00057576	0.0118835
cg21386545	5.50284e-08	0	3.15506e-10	2.05009e-08	4.38347e-09	3.92071e-07	0	0.00620407	0.00323669	0.0067178	0.00661581	0.000506058
cg00859330	0	0	0.0166225	0.014908	0	0.00211273	0.00988827	0.0398688	0.00746886	0.00485978	0.00140795	8.09103e-07
cg15088574	0	1.00516e-07	0	0.000750547	1.23482e-06	3.03979e-06	0.0114513	0	0.00303417	0.000818676	0.00229265	0.000100875
cg19821682	0	0	0	0	0	1.25965e-07	0	0	0.000415394	0.000693654	0.00167044	0.000777106
cg11408632	7.31602e-09	0	0.000254139	0	0	0	0	0	0.0025144	4.19547e-06	3.89222e-07	0.00636924
cg20995977	1.07898e-06	0.00933836	5.55604e-08	0	2.67519e-09	2.46352e-10	6.75247e-10	0	0.00112399	0.00474324	0.000127305	0.0138065
cg11395388	0	0	2.23967e-07	0	1.95056e-07	0	1.52365e-08	0	0.00949934	0.00736117	0.0105377	0.00186935
cg17443753	7.35045e-10	2.25552e-07	2.20639e-07	6.1256e-11	1.16323e-05	6.13623e-06	6.52399e-05	0.00185285	9.5894e-06	0.000573684	4.25471e-05	0.00422763
cg12278474	0	0	0	1.64117e-07	0.000272277	8.94223e-08	1.89384e-07	6.26919e-09	9.47534e-05	0.000217591	0.0029972	0.000476302
cg11518454	5.71601e-05	0.0335402	7.42678e-06	1.66184e-07	1.92307e-07	0.000619994	9.17969e-08	6.32732e-08	0.00354435	0.00519342	8.29394e-06	0.000472274
cg18947954	0.027381	2.25902e-08	2.33282e-07	1.04853e-07	1.13896e-06	7.04964e-05	0.0215536	0.00101289	0.00458498	0.00225673	9.64083e-08	0.0018219
cg26538691	0.000153168	5.06933e-08	8.10503e-10	0.0106795	0	0	3.40096e-08	0.010731	0.000168967	0.00601342	0.0009834	0.000164899
cg18224977	1.61523e-06	0.0153313	0.0286215	9.22099e-07	7.13248e-07	1.40191e-06	0	0	0.00928932	0.00138873	0.00467481	0.00459023
cg27223158	8.89155e-06	0.0139114	5.19407e-08	1.47578e-08	3.04876e-08	7.98858e-05	1.54589e-09	0.011557	0.00186134	0.00309427	0.000247623	0.00307496
cg13498778	4.06197e-10	2.06489e-09	8.32835e-09	0	0	1.5619e-09	0	3.86699e-10	0.0122704	0.00548998	0.000102762	0.00129084
cg23394729	0	0.000505482	0	0.00382251	0	0.00589336	1.50588e-07	0	3.18608e-05	0.00230501	0.0121206	0.0110656
cg14656329	8.05926e-07	1.46116e-07	4.16546e-06	0	1.28178e-05	3.52547e-07	0.00576759	0	0.00998483	0.00916403	8.76642e-05	3.24851e-05
cg25065518	4.0281e-10	2.4659e-08	4.23456e-06	0	2.51253e-07	1.68878e-06	1.62179e-08	0	0.000498794	0.000365145	0.00332278	1.54291e-05
cg16173186	3.46923e-07	0.0139764	2.00881e-07	0	1.65423e-09	0	0.0150986	0.00072453	0.000450912	9.26715e-05	1.93494e-07	0.0173022
cg20695003	0.0119627	6.79062e-08	0.0157125	0.00406095	0	1.34978e-05	0	2.47982e-09	0.00191503	0.0023873	1.06972e-05	0.0260165
cg19403269	0	0.00105324	0	2.91882e-07	5.55736e-06	9.89226e-08	2.39388e-06	4.66044e-07	0.00076704	2.09985e-05	0.00206074	0.00294216
cg24116385	1.43127e-10	0.00781766	3.75444e-09	0	3.61342e-08	0.0111462	3.36396e-09	1.70211e-09	0.00276116	0.000281723	0.00271139	0.000426328
cg25318976	4.85734e-07	0	0	2.13139e-05	6.57881e-06	0	0	0.00398331	2.67537e-06	0.0140614	0.00139509	3.96331e-05
cg25198113	0.00680535	0.00298021	0.00594748	0.0286848	1.39387e-09	0.0145578	6.12587e-05	0.0126397	0.000360706	0.0116463	0.00293758	0.00665512
cg02011124	1.01422e-07	0.000597498	1.50784e-07	0	0	0.018791	8.3268e-09	0	0.00100064	1.4473e-05	0.00116142	0.000428153
cg04902968	0	1.3621e-08	4.09078e-08	1.12428e-07	2.36402e-07	3.34186e-09	0	1.91383e-07	0.001266	0.000389035	1.85387e-05	9.51939e-06
cg11596090	0	0	0.00978583	0.045999	0.000322958	1.70734e-06	5.21631e-07	1.37074e-07	0.000636476	0.00010912	0.00010616	0.00258451
cg24834921	0.0116147	0	2.75322e-06	1.56303e-09	3.30905e-06	3.12472e-10	0.0184581	2.19161e-07	0.000601484	0.000604005	4.9085e-05	0.00753003
cg03421104	2.33377e-09	0	0	0	6.94546e-09	0.0064325	0	1.72431e-09	0.00713856	0.00133692	0.00168651	0.000893397
cg11078875	1.25481e-06	4.81369e-08	2.88811e-08	0	2.25755e-07	4.68743e-08	0	0	0.00731852	0.000678086	0.00014606	0.0022944
cg09248722	0.0144082	8.3405e-08	1.68344e-06	0.0194822	7.39965e-05	3.91765e-06	1.17041e-09	1.33137e-06	0.000109158	0.000162908	0.000746789	0.0188853
cg23650244	8.35375e-09	0	0.00241191	0	3.26813e-08	0	0	4.00997e-08	0.00215984	0.00035295	1.46521e-05	0.00654631
cg22012759	0.0094475	0.000114078	1.76539e-07	1.48417e-06	9.73471e-07	2.65173e-10	9.09029e-10	0	0.000583079	0.00480559	0.0244777	0.00650806
cg25272757	0	0	0	0.00209914	0	2.3325e-09	0.0189504	7.27618e-08	0.00579029	0.00602032	0.000268125	0.000694296
cg06954199	0	0	3.19112e-07	4.48148e-08	0	0.00242571	0	0	7.76397e-05	0.00290796	1.23976e-06	0.00268745
cg13133560	1.02452e-08	0.00381502	3.52626e-07	0	0	7.94669e-07	0.0162689	8.22063e-09	0.00330016	0.00136312	0.00310143	0.0128745
cg09317508	0	0	0.00184084	0	3.68308e-08	1.9944e-09	0.0449584	4.91941e-09	0.000312105	0.00578148	0.017699	8.8923e-06
cg19500334	0.00239418	0	0.00221299	1.19768e-08	0	0	4.35365e-08	0	0.000179466	0.0156757	0.000318468	0.000350559
cg12041830	0	0	0	8.8843e-10	2.8396e-08	0.00179279	0.00546584	0.00641341	0.032834	0.0012946	0.000177139	0.00103231
cg24883265	0	2.3134e-06	5.9426e-11	6.12076e-08	0	1.35536e-07	7.82564e-09	0.00125236	0.00477477	0.00125268	0.000513194	0.0102841
cg16176837	1.3385e-07	0	4.24825e-07	1.146e-07	0	2.72779e-09	0	0.00796547	0.00142349	0.00382779	0.00570403	0.00428757
cg24927323	0	0.00200805	6.44456e-08	0	3.97603e-09	8.68166e-08	0	0.00404107	0.00131491	0.00193321	0.00215954	4.05864e-07
cg01309569	1.11886e-06	5.24065e-08	1.41832e-07	0	1.18655e-09	0.000961006	7.78452e-08	0	0.000484135	0.00119242	0.00292801	0.0109197
cg16258229	0.00349475	0.0084319	0.0107675	0.00660153	0	8.95623e-05	0.00090495	0.00426989	0.0289766	0.00560117	0.000123913	0.00815985
cg06616755	0	0	2.00691e-09	2.09103e-08	6.76229e-09	2.91862e-09	0	0.00280859	0.00377042	0.00568022	0.000216928	0.00421824
cg23968579	0	0	0	0	0	0	1.25377e-10	5.65917e-09	0.000208723	0.00951518	0.000725944	0.0114034
cg22356839	0	0	0	0	1.15042e-09	0	0.0734503	0.0138288	0.000305102	0.0012854	0.000467635	0.00240615
cg26003933	0.00318962	0	8.18814e-08	2.2463e-06	2.41472e-05	0.00248206	1.37833e-07	0.0357513	3.4865e-05	1.57549e-08	5.59825e-05	0.000384704
cg15550953	2.11212e-07	0.011553	1.30305e-06	5.65357e-07	2.60014e-05	0.00484806	0.0240824	2.68464e-07	0.000427535	0.000237588	0.000108987	0.0287827
cg15503971	0.0569926	0	2.11879e-07	0	8.9463e-08	0	3.3724e-07	0	0.00525063	8.96466e-05	0.0136699	0.0271282
cg21470600	0	0	6.11504e-10	0	3.1067e-10	0	0.014797	9.45306e-10	0.00123954	0.000485181	2.08024e-05	0.0118803
cg17718960	0	2.20414e-10	4.49124e-11	0	0	1.54794e-10	0	0	0.000568828	0.00405035	6.01703e-06	2.49923e-06
cg22692659	3.42896e-09	0	0	0	8.03271e-10	3.07352e-09	0	0.001821	0.00304079	0.000185264	6.90607e-05	0.00581461
cg03895593	0.00156298	0.00245397	2.16083e-06	0	3.15434e-06	0	0	7.33472e-09	0.000280117	0.00018099	3.32775e-05	0.00115606
cg01934408	5.10101e-09	0.00191533	0.0250461	1.13977e-08	1.65543e-08	0	0.189782	0	0.000413453	0.00490999	0.000244209	0.0002293
cg07015749	0	0.00112971	1.40005e-10	0.0200572	0	0	0.00982309	0	0.00033604	0.00025019	2.26017e-05	0.000158443
cg00822030	0	9.71843e-11	1.4978e-10	0.0311045	0	0	0.0244027	0	0.00515263	0.00235957	0.00016653	8.80088e-05
cg07922513	6.30816e-06	3.12448e-07	2.38228e-08	3.98152e-10	9.11914e-07	3.13036e-05	2.32776e-08	1.88823e-07	0.000381667	0.0002715	2.72655e-05	0.00146789
cg05393578	3.27253e-09	4.78403e-09	0.0046919	0	4.79693e-10	2.94056e-06	0	0	4.48236e-05	0.000541064	0.00625143	0.0191666
cg11185792	5.09e-05	0	5.01148e-07	3.22776e-05	0.00976675	0.000180091	0.0043267	1.23967e-05	0.000132092	0.000314911	0.0052431	0.00411742
cg02448796	1.08652e-07	0.000322368	1.20286e-07	0.00600929	4.46789e-07	4.29885e-06	2.42584e-08	0.00121103	0.00837465	0.000168564	0.00395425	0.0023603
cg12705326	3.73172e-05	4.30529e-08	0	0.0329717	0.0415344	0	0	0.0093369	0.0124022	0.000998376	0.00649295	0.000103437
cg13839957	0	0.00559382	0	2.72397e-08	0	0	0.0207954	0	0.00492311	0.00244112	0.00069275	0.00290935
cg07173934	0	0	9.42135e-08	5.30472e-08	1.54187e-07	0.00402486	5.75672e-09	0.00139055	0.00668217	0.0305301	0.010014	0.00530419
cg09667775	6.76445e-09	0.0018705	0.000273225	1.87896e-09	0.000181215	2.24131e-05	3.10489e-05	0.00871703	7.69837e-05	0.00358315	0.00156625	0.000287945
cg00252804	3.174e-07	0.00113729	2.22286e-08	0	3.96369e-07	0	0	1.15656e-07	0.000143863	0.00219989	0.0017207	0.00969429
cg17927613	1.28168e-07	0.00636556	2.55106e-05	8.28379e-08	1.4074e-06	1.72457e-05	0.00437661	0	0.0035641	0.00422132	0.000349903	0.000679441
cg25143235	0.00354655	0.00378885	0	0	7.29987e-09	1.96594e-09	0	0	0.000952874	0.00111484	0.000119002	0.00101072
cg15205435	0	0.000433502	0	2.20443e-08	1.68442e-09	2.47959e-07	0.00857095	0	0.000617371	0.00212938	7.9207e-05	0.000749658
cg12135344	0	0	0	7.13465e-08	5.19122e-08	0	9.2894e-08	4.07569e-10	0.00674241	0.00675976	3.18127e-05	0.000490688
cg05591769	0	0	1.23195e-10	2.457e-08	2.48544e-09	1.61384e-07	2.2917e-10	0	0.000566479	0.0113297	0.00237151	0.00739948
cg21919596	2.52662e-06	0	2.8594e-09	2.65899e-08	5.76439e-08	5.97752e-08	6.71629e-08	4.07339e-09	0.0130378	7.3024e-07	0.00314661	0.000326017
cg27312709	6.35448e-08	0.0110756	0	6.96209e-09	0	1.91486e-09	0.00424037	0	0.00168974	0.00183559	0.00134718	0.000389825
cg15073708	4.2068e-09	0	1.99033e-10	8.70349e-09	1.97178e-07	7.12786e-09	0	0.00809795	0.00290832	0.00108844	0.000792966	0.00490891
cg04898695	0	0	0	0	2.33417e-07	1.35593e-08	0.00720089	0	0.00253143	0.00208413	0.000282675	0.0145686
cg03115470	4.88558e-08	1.94761e-08	1.33797e-06	3.78095e-09	0	1.27554e-06	0.022426	0	0.000213804	0.0012869	7.20804e-05	0.00023138
cg13940908	0.00203714	1.97192e-06	0.000667913	0.0260793	6.37315e-10	0.000538814	8.02594e-06	9.46765e-06	0.0153836	0.000383404	2.69599e-05	0.00351115
cg27552584	0.0114149	2.64506e-10	0.00288962	0.0364403	0.000130987	7.87267e-07	1.1242e-05	1.82621e-09	0.00440539	0.00121672	0.000780162	0.000708884
cg24331282	0.00156859	0.00409187	1.11854e-06	2.03759e-06	0	0.00684977	3.77747e-07	0	0.00148849	0.00489668	0.0045573	0.00383332
cg04714195	3.3225e-07	1.12703e-07	0	0.00553228	9.47543e-09	2.089e-06	5.2127e-09	0	0.00593588	0.00119327	1.07619e-05	0.00114221
cg15578645	0.000342989	0.00336566	8.6196e-08	0	2.40153e-07	1.33836e-06	0	0.0318474	0.00116641	2.17629e-05	0.000379362	0.00255103
cg08080029	2.84208e-07	3.37807e-08	0.007077	2.1818e-09	7.48061e-08	9.85926e-09	0	3.48703e-08	0.013086	0.000391247	0.0202638	0.000532334
cg00282347	7.31006e-09	4.52385e-10	2.18776e-07	2.22688e-09	2.64272e-07	0.00250481	3.95587e-10	0.000570229	0.0108223	0.000438605	0.00465745	0.00156336
cg00532411	8.04978e-05	0	1.50605e-05	0	0	1.63068e-07	1.33645e-05	0.00867028	0.000327868	2.61961e-05	0.000205905	0.00819171
cg17216583	4.37568e-09	0.00934791	0	7.25633e-09	4.24885e-07	0	8.36488e-07	0.000842748	0.00233075	0.0010129	0.000117501	0.000177127
cg27527922	0	0	3.37205e-06	0	0	3.18091e-10	4.18964e-09	0	0.00192068	0.00210392	0.0100356	0.000166021
cg26935168	0	0	0	0	3.19758e-08	5.38761e-09	0	0	0.00125531	0.00773892	0.000862907	0.000414198
cg21211271	1.62848e-10	1.32157e-10	1.39079e-08	1.47184e-10	1.21669e-08	7.60449e-10	0.0244523	0	0.00144039	0.00519449	0.003081	0.000644532
cg19180828	0.0243868	0.00276205	0.000252068	1.42214e-07	3.92033e-07	4.40609e-05	0.0357799	0	0.000636803	0.00214778	0.00016179	0.00589205
cg15584788	0.026118	0	1.15407e-07	2.91171e-08	1.03999e-06	0.00867478	0.0710935	1.81033e-07	0.00809656	9.83023e-05	0.000795206	4.43136e-06
cg03716999	1.62075e-07	0	2.49867e-07	1.35939e-08	0	0.0195435	9.60719e-07	2.42491e-09	0.00358703	2.28464e-09	0.00636765	0.00334973
cg27307298	0	5.62379e-08	3.62206e-09	0	1.95015e-09	0.00256812	1.62536e-08	0	0.00012998	0.000789934	0.00384108	2.72834e-06
cg19694465	0.00192491	6.82165e-08	3.21644e-07	0.0143927	3.34844e-09	6.85041e-06	0	0.000298454	0.00295441	0.000523916	0.00143493	0.0240767
cg00030047	0	0	3.6875e-06	0.0342764	1.41606e-07	3.24845e-09	0.00577396	0	0.00100406	0.00328052	0.00185262	0.00057285
cg18235937	1.47416e-08	4.50044e-09	0	0	4.49063e-09	4.21038e-08	3.2371e-09	0	0.00128509	0.00272765	0.00184104	0.00659558
cg15731815	0	0	0	0	0	1.29058e-09	0	1.73708e-09	1.07266e-06	0.0019759	0.000273456	0.00157837
cg25286333	1.97891e-08	0.00738848	9.77957e-11	3.86336e-09	0	0	0	0.00766485	5.33708e-06	0.00691615	0.00121195	0.00183266
cg25194807	3.19497e-10	0	9.58189e-08	1.60237e-09	3.40296e-07	1.35077e-05	5.35602e-10	3.68699e-07	0.000696979	0.00287236	6.20601e-05	0.0092477
cg17992056	7.25217e-07	1.19517e-08	2.84502e-10	0	2.93536e-08	0	0	0.000210636	0.00124958	0.0108409	0.00503095	6.83379e-06
cg14089881	0.00775854	0	8.3773e-09	0	1.57309e-08	0	0	4.22469e-10	0.000807096	0.00370236	0.000430011	0.00555031
cg11019172	0.00534985	0.00447833	0	9.51001e-11	0	6.34662e-10	0	0.0053828	0.00146597	0.00814152	0.00289691	0.00326055
cg21413219	8.57517e-09	1.05469e-07	7.78134e-06	1.34044e-08	2.136e-07	2.38942e-08	3.17723e-08	0	0.00638607	0.000993422	0.000197005	0.00156716
cg23164855	4.344e-08	2.84561e-09	1.32404e-07	1.50056e-08	2.18233e-07	2.49713e-09	0	0	2.73945e-07	0.000131051	0.00131169	5.65164e-05
cg00883218	5.52609e-08	0.00167468	0	7.49125e-06	7.68285e-05	0	0	1.72892e-07	0.00132212	0.000217403	0.00126048	0.000260225
cg24463605	0.000989448	9.84389e-11	3.83872e-09	0.00838164	1.10561e-07	0	0.067271	0.000859374	0.00202201	0.00173255	0.000665273	0.00102191
cg00769305	0	0.0109848	0.0011916	6.28381e-08	0	0	0.0301072	0	0.00823223	4.03895e-05	0.00038482	0.000628712
cg18564053	0.00101542	0	1.99509e-07	0	9.95172e-08	0.000405336	7.95284e-08	0	0.000504718	0.00469605	0.000216337	1.30521e-05
cg19743103	3.83782e-07	5.22027e-07	0.00315159	0	5.34039e-06	0.00656567	0	1.80635e-05	0.00388634	0.00136918	2.46408e-06	0.00085193
cg10829621	3.9926e-08	0.0128772	1.5331e-05	0	5.83116e-08	0	0	1.01468e-07	0.0091141	0.00191523	0.00135506	0.00144457
cg03327263	2.14296e-10	1.0272e-08	6.19912e-09	0	6.01096e-09	7.1355e-07	0	0	0.0096569	0.0090298	0.000418912	0.00095236
cg05790960	2.16301e-08	1.43358e-08	5.72167e-08	1.41197e-08	0	2.69017e-07	0.00564159	3.04296e-09	0.00635296	0.00195159	0.000664818	0.000248417
cg12770414	0	6.74023e-11	0	2.16509e-07	4.29981e-08	3.62351e-08	0.00169114	0	0.000631007	4.77178e-05	2.90931e-05	0.000114359
cg17742359	9.38154e-06	0.00864427	0	1.88388e-08	6.28626e-05	1.84476e-06	0.0226628	0.0227833	1.15741e-05	0.00077243	0.000468037	0.000524265
cg14566624	3.96447e-05	6.68947e-09	0.0107714	0	1.46697e-07	1.85473e-08	0.000456111	0.000761146	0.00755826	0.00829506	0.00685167	0.00196857
cg19319393	3.79963e-08	0.00433866	0	0.0209877	3.28001e-08	6.88707e-08	2.67484e-07	0.00280533	0.00297609	0.00192406	0.00135934	0.00637375
cg21220721	8.79858e-09	0	0	0	0	4.78982e-09	0	5.04465e-10	0.00622033	0.00331106	0.00311699	0.000712611
cg11699125	0	6.87724e-08	1.22238e-05	3.50707e-09	2.9929e-08	1.91682e-06	5.6201e-10	0	0.00984284	0.000229895	6.66021e-05	0.000311996
cg13209388	1.22943e-06	0.0211795	5.16254e-06	0.00876288	0	8.5957e-07	1.2909e-05	2.51022e-09	0.000635696	0.00512485	0.00378036	0.00337828
cg24601967	0	0	0	0	2.03952e-10	1.95715e-10	2.8449e-09	0	0.00985272	0.0053815	0.000618911	8.12551e-06
cg10375954	0	0.00456152	0	0	0	4.15689e-08	5.23468e-08	0.000517388	0.000553341	0.0006938	2.87249e-06	1.89736e-06
cg10219223	1.75991e-05	3.34433e-09	1.84899e-09	7.36767e-07	4.40365e-06	0	4.07478e-08	0.0154916	2.73783e-05	0.00130512	0.000568865	0.000186822
cg00821310	0.000113843	0	0	1.23114e-07	3.65498e-08	0	4.35606e-07	0	1.36259e-05	0.00215925	0.00602835	0.000127746
cg21781706	1.08142e-06	2.82755e-08	0	0	3.47228e-08	8.11084e-06	0	1.49661e-07	0.000804739	0.00484966	0.00231166	0.00313239
cg25165880	0	0	6.06213e-08	1.63251e-08	5.77509e-08	0	7.84895e-09	0	0.00162762	0.0116796	0.0148504	0.0019968
cg05944661	6.49169e-05	0	5.79966e-09	0	9.2378e-07	0.0213444	0	0.0328847	0.0107391	2.98424e-05	0.00845065	0.00404641
cg23370548	7.50216e-06	0	2.30425e-07	1.89152e-07	0	0	0	2.05252e-08	0.0145318	0.00371705	2.36852e-05	0.000755208
cg07104732	0	0.00109515	0.00763979	0.0639168	0	0	1.82656e-09	0	0.00522436	0.00093659	0.00552935	0.00566555
cg17447502	0	0	4.66272e-06	0	3.03798e-05	0.00114306	1.9926e-07	0	0.000558574	4.8925e-05	0.00580647	0.00191046
cg01501312	0	0.00928672	0	0.0120945	6.02337e-08	0.00272984	0	0.00343826	0.0106691	0.00485972	0.00254826	0.00323485
cg25352592	0.00838516	0.00108574	8.9302e-09	1.75565e-06	2.8629e-07	2.95708e-09	0.0133616	0	0.000449532	0.000176177	8.01121e-05	0.000713257
cg13066963	0	1.05173e-08	1.37336e-08	1.56475e-08	2.856e-08	0.00554543	0	4.08682e-08	0.00640841	0.00348061	1.10405e-05	0.0034444
cg03255783	6.58595e-05	1.63745e-07	7.08643e-06	0.00393702	2.34534e-09	3.1904e-07	0	0.00421284	0.00169507	0.00210421	0.000788083	0.000316726
cg00248454	1.0474e-09	1.1693e-07	1.33551e-05	0.00168895	7.40096e-07	0.000986332	1.57193e-08	0	0.000818848	0.00447747	0.00136679	0.00429576
cg01337514	7.60663e-07	3.29817e-06	7.66462e-09	0.0174225	1.1948e-06	0.0024812	0.00690029	0	0.00521416	0.0118626	0.000739249	0.000773231
cg21211780	5.22046e-09	0.000527628	0.00780233	0	1.24498e-07	0	1.76016e-07	1.1462e-10	0.000509917	1.789e-05	0.00179925	0.0124373
cg10210806	0.00707486	0	0.00148201	7.26549e-09	0	0.0108939	3.2168e-10	0	0.000772582	0.0010131	1.03072e-07	0.00608235
cg06085683	4.42093e-09	0	0	2.27065e-08	0	0.0124116	1.90195e-09	0.00046636	0.0139245	0.00166754	0.000157856	0.00127725
cg09809932	3.21494e-09	0	1.56306e-09	0	2.00975e-08	0	0	0	6.21897e-05	0.00606388	0.000179196	0.000411104
cg26419880	2.02254e-08	0	1.1096e-08	0	0	1.63442e-09	1.05258e-08	0.00329057	0.00297128	0.0073081	0.000420029	0.000337754
cg07017737	0	0	0	0	3.20844e-07	0.000185701	0.0291616	4.14999e-07	3.46519e-05	0.00123194	9.55135e-05	0.000844113
cg12406391	0.00341683	0.0123527	4.42431e-07	0.000973614	2.76753e-05	3.598e-08	8.48667e-08	0.0181489	0.00106119	0.000599654	0.00188276	0.0106233
cg11756870	0	0	0	3.70033e-08	0	5.86595e-08	0	0.00534472	0.000616674	0.0027118	0.00227311	0.0010377
cg03893150	0	0.00608683	0.0010021	5.77303e-09	6.05983e-06	4.2797e-07	0	0.00117506	0.000459887	0.000169845	0.00931338	0.00238794
cg23114616	1.42968e-08	0.000604218	1.42883e-08	1.43579e-08	1.17071e-07	0.0134944	0.00684156	0	0.00188927	0.00166439	7.93419e-06	0.00100476
cg16681526	0.00433298	0.00185591	4.21638e-09	8.27905e-10	4.77874e-09	3.19104e-07	0.00539324	0.000416319	0.0109732	0.00300447	0.00154903	0.000993725
cg01799460	0	9.04276e-08	5.20245e-10	9.65064e-09	5.41196e-07	7.01045e-08	1.41124e-09	4.06254e-09	0.00959731	0.000157664	0.00100086	0.00397949
cg08489551	0	6.5962e-09	1.09073e-09	4.82175e-08	2.84581e-09	6.06435e-10	0	0.00604783	0.00856798	0.00157366	1.30518e-05	0.000351509
cg06965803	8.35432e-07	0.000468457	1.7357e-07	1.43132e-09	2.67757e-08	0	1.09166e-09	9.08183e-07	0.00229284	0.00203316	0.000859293	9.49458e-05
cg16711332	3.78743e-07	0.000697105	1.65486e-10	1.3773e-08	3.40915e-09	0	5.31781e-09	0.00252583	0.00648775	0.0052884	0.00298073	0.00135254
cg09864345	1.20625e-05	0	2.50292e-07	0.00250011	9.3057e-07	9.29509e-09	7.73672e-08	6.7937e-09	0.00345562	0.000507924	0.00329408	0.00476363
cg10970500	2.14095e-08	0.0118747	3.31459e-10	5.85936e-09	4.19621e-09	1.14354e-08	0.00484219	0.00261165	0.00112013	0.000431929	0.00223312	0.00423413
cg06804846	3.04595e-07	0.00890246	8.3396e-06	9.24631e-08	0	1.30293e-05	4.39432e-06	0.00257583	2.5361e-05	0.0102634	9.76598e-05	0.00307851
cg17151560	9.26051e-09	0	0	0.0150486	6.54685e-10	7.24016e-06	1.98339e-07	0	0.00599052	0.000942124	0.000432243	0.000109035
cg05462761	0	0.00876791	3.35182e-07	0	7.67998e-07	6.88354e-06	6.47936e-08	0.00353814	0.00728035	0.000352476	0.00468571	0.00103232
cg15205204	0	5.04704e-09	1.11843e-05	4.38411e-07	0	0.00339516	2.90882e-07	8.37295e-10	0.00410948	0.000433304	0.00027168	0.00986527
cg27299712	2.60154e-08	0	7.17238e-08	0	0	2.65038e-07	1.78422e-07	0	0.00526352	6.7668e-06	0.00235702	0.00131817
cg10328583	0	2.12889e-09	0	6.54622e-08	0	0	0.00430728	0	0.00137471	2.4235e-05	0.00247479	0.000324212
cg05836788	0	0	0.0033016	8.04696e-09	8.21424e-08	3.13547e-08	0.0252665	0.00268364	0.00913028	0.00249347	0.0169596	0.00439204
cg09805709	0.00774159	0	2.29839e-07	1.67863e-09	4.77112e-08	1.69181e-08	0	0	0.0046191	0.00266888	0.00395828	3.37216e-05
cg21012139	9.79479e-08	0.00355512	7.80473e-07	0	5.37786e-07	0.000967738	0	0.015391	0.000259087	0.00235862	0.000317352	0.00463613
cg01429933	2.78261e-08	0	2.14662e-06	0	0	0	0	0	0.000484429	4.59033e-05	0.000105331	0.0147567
cg21453303	3.53068e-08	0.0075971	2.88513e-08	1.26397e-08	6.11067e-09	6.4488e-07	0	2.17943e-07	0.00175308	0.00166499	0.00185843	2.51443e-05
cg22451657	3.50511e-10	0.000568343	2.98104e-07	4.52947e-08	4.71112e-06	0	1.21001e-08	2.43971e-08	0.00522717	0.026383	0.00169715	4.61751e-05
cg07181374	1.78907e-07	0.0025041	1.45602e-06	0	0	4.50275e-08	0	0	0.0068644	0.00616093	0.000193745	0.000672417
cg06347632	1.14466e-09	0	0.0084024	0	0	0.00210007	0	0.000434043	0.00529753	0.00386082	0.000534149	0.00274403
cg04818845	0	9.10181e-07	0	1.93943e-09	3.99061e-09	7.25802e-09	0.020247	0.0014	0.0010559	0.00657455	0.000171462	5.41188e-05
cg13857119	1.29942e-07	5.31869e-07	0	0	0	0	0	0	0.00243816	0.00356283	0.00204288	0.00231181
cg21690777	1.45537e-09	0	6.00814e-08	0	0	5.04634e-09	0.0171003	0	0.0129722	0.0019849	0.00113901	0.000627028
cg00547365	3.75074e-09	0.000178291	1.3981e-07	2.76175e-08	7.32323e-07	1.92382e-08	2.83265e-06	0.0036528	0.00121844	0.0080473	0.000395888	0.000323708
cg02954884	8.45128e-08	0	0	0	0	4.82832e-07	0	1.01288e-07	0.00144704	8.89454e-06	1.12989e-05	0.00369328
cg19508900	2.58761e-09	0	4.79041e-07	0	2.92745e-08	1.80142e-08	0	3.01682e-08	0.00141211	0.000212825	0.00422116	5.0924e-05
cg07565540	0	0	0.0114939	0	9.01395e-08	2.38181e-05	0	3.89343e-08	0.00725333	0.00263768	5.39013e-07	0.00706729
cg18263572	2.10254e-09	1.10381e-08	5.88972e-09	0	4.06285e-08	5.66544e-08	2.80282e-08	2.47137e-08	0.00320963	0.00231021	0.00639376	0.00270011
cg10055231	0	1.11654e-08	0	1.09543e-09	0	0	0	0	0.00378696	0.000821063	2.6216e-08	0.00356307
cg12690996	0.000282578	0.0134877	2.70789e-06	0.0562741	9.12898e-07	0	0.0183207	6.84054e-09	0.0270877	8.07491e-06	0.0147455	0.000132371
cg01881062	1.2104e-07	0	0	8.09073e-09	1.25854e-09	0.00290216	0.0109624	5.48327e-10	0.000934031	0.00135972	0.000759593	0.00658777
cg09159285	1.1139e-07	2.522e-08	7.92692e-08	8.2743e-09	0	2.74311e-07	0	0.00517999	0.000484639	0.000698268	0.00213121	0.000322645
cg05892930	0	0.0164124	0.00550029	0.0209033	0	3.68035e-07	1.57749e-07	0	0.00297854	0.00763866	0.00048204	0.00501529
cg07793638	0.00567026	0	7.19925e-10	0.0293559	0	0	0	8.79293e-09	0.00186342	0.00266157	2.73318e-05	2.07935e-05
cg08163621	4.00657e-06	0	0	8.21501e-10	1.75541e-10	0	0.0272173	0	0.00980036	0.00245531	0.0018542	0.000310105
cg26808478	4.44251e-08	0.00548269	3.0105e-05	2.3189e-06	2.76059e-06	0.00968058	0	0.0115915	0.00991595	0.0146875	0.000111778	0.000410774
cg21681377	6.08204e-07	9.03909e-09	0.00832562	0	0	0.00362628	7.38256e-08	0	0.00136494	0.0058903	0.00430885	0.000243653
cg23040782	0	0	0	6.35757e-09	0	1.07461e-07	1.76531e-06	0	0.000214996	0.000382297	0.000321986	3.40471e-06
cg19237113	0.00231715	0.0149137	1.33516e-06	0.0182969	4.28001e-07	0	0.020475	0.003673	2.36018e-08	6.87225e-05	0.000278623	5.52836e-07
cg26250086	1.72112e-07	0.0126404	1.62544e-07	0.0279856	2.00849e-05	0	3.5882e-08	0	0.000358768	0.00192445	0.00635237	0.000315405
cg16585946	0	5.21414e-08	0	0	7.78934e-08	3.8151e-05	0.0171943	0.00330261	0.0137488	0.00411466	0.00185802	0.00152334
cg21772773	0.000619901	6.13458e-09	0.0364286	2.52058e-10	4.56697e-08	0.013229	2.51641e-08	0	0.00433156	0.00736092	0.00296869	0.00566617
cg27551706	0.0186497	0	0	0.00383312	0.000226003	8.77881e-06	3.13685e-06	0.00540314	0.00657717	0.000670371	0.00312577	0.00113658
cg25202269	1.04381e-05	0.0141455	4.94854e-10	5.01315e-09	2.42923e-09	2.13841e-10	0.0272449	0	0.00164667	0.000290089	0.0050572	0.0153649
cg03348461	2.09063e-10	0	1.07494e-10	1.88523e-10	0	0.0361691	0	0.00403258	0.000407523	0.000645784	0.000240418	0.0259727
cg10557683	9.93393e-08	4.58175e-05	0	2.24817e-07	0	0	0	7.4405e-09	0.00014081	2.32462e-06	0.0260474	0.000403282
cg19936318	0.00124463	0	1.38492e-07	0	0	5.36343e-07	0.0105049	0.00401058	0.0137974	0.00264645	0.0199823	0.000763201
cg17143900	1.17665e-06	1.29581e-09	6.01579e-06	3.53295e-09	5.9296e-06	7.05181e-09	0	0	0.000226388	0.010277	0.00113023	0.0259434
cg07605269	4.05041e-08	2.04071e-07	1.32179e-08	0	2.01257e-07	0	2.34091e-07	1.77937e-07	0.00378576	0.00291036	0.000217024	0.00554756
cg13390385	0.0120014	8.54707e-06	0.0360829	9.8674e-07	1.48333e-05	0.00114155	0.0342327	6.98993e-06	0.000338134	0.0074677	0.000296179	0.00432955
cg26413691	1.33911e-10	2.81212e-10	0	0	0	3.21923e-09	4.22561e-10	0	0.0020155	0.00631412	0.00567588	0.0016222
cg24579970	7.37217e-07	0.0136045	0.00465613	0	9.94806e-07	0.0101004	0	0.00948588	0.000513868	0.00524953	0.00111235	0.0142142
cg04215950	0	0.0124832	9.12523e-06	3.7648e-07	1.17031e-08	2.87809e-09	0	0.0195053	0.00561713	0.00640496	0.000457428	0.00331956
cg21144493	2.85872e-07	8.75298e-08	0	1.28791e-08	2.09652e-07	0.00420244	0	0.00337769	0.0173724	0.00081836	0.0034108	0.00303545
cg23082387	9.96163e-06	3.58245e-05	9.59485e-07	0.00883384	7.75485e-08	9.11819e-09	0	0	0.00226325	0.00351688	0.00353116	0.00346926
cg05129050	0.000985038	1.44886e-06	0	3.5806e-05	4.83817e-09	4.34303e-07	6.61204e-05	0	0.0112938	0.00885687	0.00357118	0.0210784
cg00539154	0	0.00403792	0.0041989	2.06248e-10	1.41484e-08	0	0.00330208	2.26575e-10	0.00413866	0.00325446	0.000369988	0.00126289
cg10511357	0	1.13695e-08	3.51863e-09	0	5.91712e-10	2.9759e-08	0.0111524	0	3.2778e-06	0.00189132	0.00366641	2.60012e-06
cg21443133	0.00599985	0.0138521	2.68874e-09	4.52095e-08	4.40045e-07	3.99182e-09	2.99621e-09	0.0287602	0.00962282	9.58766e-06	0.00197205	0.00406196
cg14836248	1.72051e-09	0	1.35232e-08	3.12111e-10	0	1.6147e-08	0	0	0.00603444	0.0171553	1.932e-05	0.000236268
cg00833688	0	1.86779e-07	0	1.47384e-09	3.9643e-07	0	0	1.96799e-05	0.00229012	0.00907592	0.00560496	0.0162746
cg03765258	1.12304e-07	2.64597e-09	0.00510784	0.0299108	1.48244e-05	0	0.020417	0	6.50016e-05	0.00566169	0.000921479	0.000937988
cg12710648	0.000164256	0	1.8581e-07	0.0169161	0	1.0732e-09	9.65987e-07	0	0.00117025	0.000188764	0.00114534	0.00411687
cg00452133	0	0	0	0.0242252	8.63904e-09	0.0229717	0	0	0.00190016	0.00151889	0.00333517	0.00278936
cg20800117	0.00859471	0	0	0.0103198	0	0	0	0.000950327	0.00948281	3.71171e-05	0.00309867	0.01421
cg00292312	1.84975e-08	3.1513e-09	9.32829e-06	0.00407168	0	4.6075e-10	0	2.9375e-08	0.000562933	0.00166882	0.000951926	0.0122099
cg26920627	0	1.14901e-08	9.4462e-09	6.15327e-09	0	1.75471e-09	3.14715e-09	5.1151e-08	0.00282764	0.00357423	0.000526661	0.000260421
cg07911171	0	0.0154554	3.47086e-10	3.75971e-08	3.77747e-06	0	0.0222662	2.67475e-08	8.21105e-06	0.00776629	2.22944e-05	0.0184886
cg15063687	1.37527e-08	0	1.36875e-10	1.76506e-09	2.70222e-09	1.55218e-08	2.68947e-10	7.77639e-10	0.000162079	0.00566678	0.000876095	0.023633
cg23972860	0.00649703	2.40301e-05	5.3114e-06	1.11842e-05	0	0.00174236	0	0	0.000476712	0.00485808	0.000769691	0.00028157
cg14794741	3.19912e-07	1.3927e-10	3.60322e-08	7.61467e-09	1.73195e-07	0	2.87844e-06	5.16304e-09	0.00486446	0.000245836	5.5669e-06	0.0164589
cg07813851	0.020311	1.66443e-07	0.00179321	2.44702e-08	6.63704e-08	2.48595e-06	0	8.09804e-06	0.00223827	1.34994e-05	0.00035265	0.000719201
cg25974448	0	1.18399e-09	0.000891123	0	3.9073e-08	9.32194e-08	0	0	0.00315377	0.000534279	0.000974371	0.00388669
cg26161885	8.78866e-06	5.26834e-08	4.49575e-08	0	3.25436e-08	5.09507e-09	0.0349153	0.0186038	0.00278304	0.00127622	0.00166224	0.00183963
cg24455634	0.00590001	7.14608e-08	1.4987e-07	0.00426586	3.26716e-06	0.00103285	0	1.55638e-07	0.000721503	0.00223913	0.00097614	7.63935e-05
cg10536786	0.00505862	1.23485e-09	1.29495e-06	4.75738e-08	8.83382e-08	8.40817e-07	0.000745682	0.00547817	0.00333679	0.00118096	0.000221714	0.000140771
cg11755201	3.36982e-05	5.63052e-08	0.000332038	0.00696523	1.45427e-08	2.3778e-07	1.01536e-08	0.00463929	0.000335944	0.000412407	0.000377359	0.00683389
cg18795022	0	0.000461541	3.05086e-10	2.58031e-09	0	0	1.96057e-08	0	0.00175202	0.000800829	0.00412093	8.2238e-05
cg06830167	0	0	0.000234135	0.0215801	0	0	1.82233e-09	0.00216293	0.000655303	8.43713e-08	0.000372867	0.00171193
cg05048259	4.93506e-08	0.00730405	1.6274e-08	0	8.4705e-09	7.47502e-08	3.86147e-09	0	0.00501621	0.0051701	0.000290783	0.00111408
cg20313951	1.2991e-10	0	0.000157822	4.71143e-09	0	0	0	0.00680269	0.000307826	0.00111142	0.00186006	6.02854e-06
cg16380632	0.000182646	3.20987e-08	0.00143035	4.14533e-08	0.0348102	0.007025	0	0.0104078	0.000290783	0.000809113	0.00156071	1.62139e-05
cg24851249	2.78085e-07	8.41246e-08	1.36186e-07	2.23836e-07	1.32198e-08	0.00754637	9.86488e-08	0	0.00263298	2.72792e-05	0.000120999	0.000505699
cg09889997	0	0	6.37816e-08	1.35874e-07	3.82656e-07	0.00173427	0.02767	0	0.00189973	0.00535753	0.00218652	0.00282802
cg03762572	4.15509e-07	0.0163534	0.0161321	0	1.72304e-06	5.25685e-06	8.71936e-08	0.00275515	0.00084219	0.00200762	0.00100667	0.00678148
cg06800235	5.87565e-10	0	0	0	0	4.63897e-08	0	0.000703268	0.000883031	2.20343e-05	0.00133624	0.000923962
cg23889047	4.00821e-05	1.79769e-06	0.000453216	0.000572441	0.00123389	4.58597e-06	0.00864398	2.07912e-07	0.000276291	0.00262901	0.00191511	4.94036e-09
cg09272923	3.29067e-07	7.84488e-09	3.64147e-07	1.36771e-07	1.28378e-09	0.00576123	0.00322658	5.7659e-08	0.00515829	0.0042122	0.000184984	3.28779e-06
cg17875988	8.38664e-09	0.00720277	3.34274e-10	0	0	0	0	0	0.00341387	0.00811238	5.07141e-07	3.61638e-05
cg25763306	0.000969982	0.0018912	2.10086e-08	7.46695e-09	5.34587e-09	0.00611001	0	0.00029902	6.62558e-05	0.000506624	0.000282706	0.000622885
cg23937295	2.55219e-08	0.0014108	3.93522e-08	0.0118744	0.000451404	1.38509e-07	4.4392e-08	4.5145e-07	0.000189308	0.00081657	0.000110723	7.74284e-05
cg04914013	1.92505e-09	0	0	0.0151198	7.16882e-07	1.36769e-06	4.05268e-08	0	0.00819775	0.00354908	0.00789069	0.0185002
cg22488970	1.89182e-07	2.71147e-08	6.3373e-10	0.0178057	3.41436e-10	9.62685e-07	1.87583e-08	0.0100294	0.00935904	0.00230189	3.28389e-05	0.000537636
cg06082897	1.08699e-06	3.36095e-06	9.49615e-07	2.9891e-07	4.49065e-07	0	0.00668232	7.51339e-07	0.000771211	5.23843e-06	0.000384868	0.00211954
cg25132772	0.0201747	0.00619823	3.47926e-07	5.55437e-08	0	0.00661475	4.25314e-08	0	0.000287578	0.00138067	0.0015995	0.0181363
cg01514075	7.68895e-07	0	2.38021e-07	0	4.13984e-09	0	0	7.23314e-09	0.000285821	0.000221497	0.000663003	0.0145291
cg03263730	0.00757583	0	3.05426e-07	0	0	0	0.00412898	6.37623e-09	0.00242865	0.00515188	0.00273486	0.00587833
cg22229039	3.89536e-05	0.00827137	0.000407347	0.0510674	0	6.78292e-07	0.0214204	1.82931e-08	0.00525119	0.00442444	0.0001202	0.0282243
cg14511923	0	0.0014709	1.34625e-05	1.20664e-08	0	6.07314e-07	0.0124583	0.00288086	0.00118454	0.00453865	0.000391738	0.0234044
cg02277850	3.35011e-07	0	0	0	1.5182e-08	3.96261e-05	2.68052e-08	0.00495188	0.00789341	0.000206378	0.003658	0.0373485
cg23987789	0.0221275	1.25895e-06	0	0.00650295	7.96484e-08	0	0.0016692	1.95725e-10	0.00748723	6.19708e-05	0.00165583	0.0370129
cg12258811	0.000592268	1.8939e-09	8.81802e-08	0	3.07026e-07	0.00358428	0.000172381	0.00122619	0.0012695	0.00199932	1.68474e-06	0.000351754
cg14204433	5.62787e-10	0.000955149	1.95175e-09	7.31409e-10	6.29205e-10	0	0.00318965	2.55689e-10	0.000484065	0.00279714	0.000122386	0.000911992
cg08764927	0	1.08584e-08	6.60389e-06	9.04871e-10	0	1.70365e-06	4.0367e-09	4.29055e-07	0.00105419	0.0216741	8.46741e-05	0.00109983
cg17328665	1.00106e-08	0.00735915	0	0	0	0	1.00231e-07	0.00319141	0.00143682	0.0010908	0.00178126	0.00654041
cg17724687	0	0	0	1.96265e-07	0	0.00652214	3.03313e-06	0.00376746	0.000592402	0.0014485	0.000178437	2.42786e-05
cg08926642	0	0.00128845	2.646e-09	9.341e-09	0	0	0.00238797	0	1.75896e-05	0.00263633	0.000150114	0.0010817
cg09168692	0.00501729	1.57621e-10	3.62752e-09	5.3369e-08	0	0.00201485	1.3703e-06	1.8589e-10	9.46756e-05	0.000796436	0.000160983	0.000985965
cg11978441	1.28327e-08	0	9.71511e-05	0.0041321	3.46554e-10	1.50383e-07	4.28565e-07	3.80056e-07	0.000584777	0.000101631	0.00365614	0.0013962
cg10500283	0	0.00600102	0	1.7251e-09	0	0	5.99644e-09	0	2.98061e-06	0.00202209	0.000213717	7.26561e-05
cg13962846	0	0.0108933	2.223e-09	0	0	4.0529e-10	0	0	0.0124963	0.0125991	0.000398942	0.00107879
cg08840010	1.63105e-09	5.02973e-07	4.90022e-10	0.00842889	1.03156e-09	1.02989e-09	0.00299568	0.00104427	0.00215557	0.000498712	0.000641969	1.98188e-05
cg14153654	6.35333e-07	0	1.41371e-07	1.7832e-07	4.22082e-07	0	0	0.00143595	1.00621e-05	0.00138517	0.000292644	0.0195614
cg18025409	0	0.0212908	1.36584e-06	9.48014e-11	5.40102e-09	0.00376074	1.98423e-10	1.91793e-09	0.000209952	0.00165097	0.00112171	0.0185091
cg24663338	0	7.35638e-10	0	0	0	2.40143e-09	0	0	7.96718e-05	0.013187	0.00172251	0.00194521
cg02737782	1.93512e-09	0.00936169	2.13868e-09	0.00279418	4.44566e-10	0	0.0183753	0	2.6899e-07	2.95283e-06	0.00237279	0.00969644
cg11518359	0	0.00311723	8.79092e-06	0	0.000691024	0	0	0.00597708	0.000453343	0.00528587	0.000326898	0.00190334
cg26437866	0	0	1.76238e-06	6.99451e-08	1.96089e-07	1.18399e-05	0	1.09823e-07	0.00319445	0.00245777	2.22064e-06	0.000172821
cg14178899	0.033584	1.28674e-08	0	0	5.58813e-10	0.00973341	9.41498e-09	8.58441e-08	0.00113545	0.00197846	0.000660852	7.81687e-05
cg01889893	3.04805e-07	0	0	1.01483e-07	5.03519e-11	1.78521e-05	7.11594e-08	3.89983e-11	0.0258619	0.00140602	0.000902139	0.000595841
cg19560758	0.0106878	5.63354e-10	4.97878e-07	0.0164497	7.32467e-09	4.89686e-07	5.52166e-06	0.00427816	0.000478903	0.00119497	0.00274366	0.00086135
cg06159484	0	9.99147e-10	0.000268956	0.00274918	1.23666e-08	8.11044e-09	0	1.22795e-09	2.91455e-05	0.00575789	0.0098075	3.44104e-05
cg19274341	0.0325255	3.21404e-09	0.00103532	0	1.21772e-06	0.00803159	0.000207705	0	0.0130514	0.000409638	0.00314299	0.00106799
cg04492086	2.60596e-08	2.12151e-10	0.00321303	1.30632e-08	0	0	0	0	0.000472073	0.00106871	0.00121231	0.00639195
cg10227331	0.00269975	1.78401e-08	0.0114745	0.00861045	0	0	0	1.42054e-06	0.0148964	0.012213	0.00171931	7.71196e-05
cg00258316	2.12531e-07	3.09713e-10	2.68349e-07	1.00462e-07	1.29025e-07	0.00548523	0	0.00259148	0.0011882	0.026782	0.00361586	7.68007e-06
cg20244489	0	4.17358e-09	2.07431e-05	1.14367e-08	0.0495539	0.00252502	0.0113567	0.0035694	0.00256202	0.0131235	0.00364978	0.00025166
cg05270224	2.17958e-06	0.0192439	2.71992e-08	3.5099e-09	0	0	0	0	0.00107314	0.00132996	0.00690258	0.0124716
cg00020474	0	1.65692e-10	2.75996e-05	2.96272e-09	1.70958e-08	0	2.75511e-06	0.00863793	0.00410191	0.000138223	0.00495135	0.00118282
cg04908588	5.36363e-08	0	4.49905e-07	0.00378507	0	6.06669e-10	0	2.2227e-08	0.00384272	0.000230338	0.0081977	0.00154261
cg20014974	0	0.00055753	3.72928e-07	0	9.44032e-08	4.55045e-09	0	0	0.00153497	0.00305307	0.00278679	0.00801345
cg02847588	1.7302e-10	2.10756e-08	3.9338e-09	0	0	2.10586e-08	7.41901e-09	1.39307e-08	0.0123833	0.00145594	0.00265606	0.00887547
cg00590817	4.70353e-08	0.0121136	1.2715e-06	5.63827e-09	1.48941e-06	0.00154652	0.0321707	0.00524643	0.00871632	0.00797872	0.00130617	0.00480567
cg11283860	2.58525e-09	0	0	0	0	0	1.28207e-08	0	0.00383658	0.00316889	0.000368141	0.00171756
cg26931526	3.63469e-06	0	1.86572e-08	7.55816e-10	0	2.07306e-07	0	4.04327e-08	0.00148846	0.00155221	3.68097e-05	0.00389855
cg06974662	4.48096e-06	4.30397e-08	0	3.26727e-08	1.62457e-06	0.0145487	1.88407e-09	2.58231e-07	1.37019e-07	0.00417645	6.33831e-05	0.000489483
cg07113230	8.78229e-09	0	0	0	2.29232e-10	0.00243093	0	0	0.00190317	0.00575177	0.000257217	0.0128358
cg11166167	0	0.00172029	3.3987e-05	0	1.12235e-08	1.48617e-09	0	0.00614967	0.00028333	0.0123674	0.000847512	0.0102512
cg21544805	6.81195e-05	0.00303134	0.00296752	4.14036e-06	0.00160479	1.55334e-05	0	0	0.00495107	0.00457566	0.00258748	0.00107292
cg00059459	0	0	8.19552e-09	0	3.58932e-07	0	3.53327e-08	0.00787608	0.00128591	0.0108832	0.00134426	0.00611951
cg19243717	0	2.57724e-08	0	0	5.91287e-09	0	0	7.27924e-09	0.00405456	0.00354082	0.00647518	0.00118471
cg25939728	0	0	2.73058e-06	7.59356e-05	0	2.39227e-05	2.19962e-06	1.30062e-07	2.63947e-05	0.00444878	0.00764034	0.000280247
cg07171527	1.78041e-07	0.00696229	7.75026e-07	1.35221e-09	8.08457e-07	0	0	9.87247e-10	0.000131018	0.00286933	0.0040456	0.0112234
cg12907988	2.46521e-07	4.06033e-08	1.74949e-07	0	1.29448e-08	2.08069e-09	0	0	0.000811755	0.0169626	0.0044845	0.000198521
cg14851757	1.535e-07	0.00256509	0.0140605	1.0866e-08	4.3978e-09	5.15763e-10	0.0162578	0	0.000411719	5.06187e-05	0.000420953	0.00418852
cg01569860	4.62623e-09	7.87644e-09	0.00369663	2.49381e-07	4.18045e-07	0	1.19704e-08	1.549e-08	0.00274506	0.00119451	0.00012125	0.0017245
cg03040581	3.42479e-10	1.53079e-09	0	0	6.27313e-08	2.07464e-10	0	0.00080617	0.00216524	9.84978e-06	0.00613168	0.00559642
cg08644356	0	0.0244591	0.000334163	0	0	2.98865e-08	0.00733036	0.00900643	0.00197784	0.00102131	0.00672854	6.28443e-06
cg07123038	0	1.87495e-07	1.19392e-07	0.00646449	0	8.96387e-10	0.00738042	0	0.000137464	2.53787e-05	0.00292051	3.84191e-05
cg21545013	0	0	1.3118e-08	0.00273707	3.05241e-07	1.55831e-07	8.0747e-09	2.35017e-05	8.8041e-06	0.00374097	3.53866e-08	0.00296048
cg20936321	1.68044e-08	0	0	0	1.02467e-09	6.4162e-08	0.0234642	2.75724e-09	0.000568571	0.000915027	0.00188056	0.00157233
cg17597631	8.39165e-09	0	2.89231e-08	0	0	3.78457e-08	0	4.49655e-09	0.000578462	0.000125937	0.00875512	0.00518328
cg00546117	3.84054e-11	0	1.82268e-09	0	0	0	0	0	3.89404e-05	1.93311e-06	0.00490589	0.0161264
cg03610117	2.18215e-08	0	1.67589e-07	0.00234139	1.17032e-08	0	0	0	2.47617e-06	0.00350152	3.48683e-06	0.00152659
cg05045335	1.31782e-06	0	6.77629e-08	0	3.39586e-09	0.00611397	0.0383943	0.00448399	0.00185106	0.00818681	8.46712e-05	0.00705446
cg15702277	1.10877e-08	0	0.00648863	1.60545e-10	0	0	0	0.00504835	0.000510312	0.00355551	0.00238524	0.00535512
cg01447281	4.55557e-06	0	5.10695e-06	1.38133e-07	3.86442e-06	3.5918e-08	0	0	0.00212125	0.00288054	0.000133828	0.000509707
cg00423486	1.90809e-06	1.68229e-07	1.50675e-07	1.74305e-07	0	0.00436898	0.00867458	3.7802e-09	4.4136e-05	0.00304813	0.000872665	0.00017009
cg11516004	0	0	3.38808e-07	1.24988e-06	5.11971e-06	0	0	2.01759e-06	0.00302198	0.00169785	0.000146782	0.00272773
cg11080552	8.70722e-10	1.11056e-08	0	4.12341e-09	8.84158e-06	0	0	2.81165e-08	0.00673331	0.00518085	0.00851563	0.00756954
cg14286456	1.25548e-09	0.0055091	0.00182109	1.72286e-09	1.1899e-07	1.13397e-08	1.52211e-09	0.010349	0.00644859	0.0247501	0.00158003	0.00469036
cg21774136	0	0.0113248	0.000154254	0.0104729	0	0	0	8.71462e-07	0.00160986	0.0018881	0.000555526	0.000406756
cg18645642	1.56988e-07	0.00538044	1.04221e-06	4.19328e-08	9.64373e-09	0	0.00238461	4.538e-07	0.00443707	0.00346706	0.000363474	0.00431523
cg17442683	0	0.00666475	0	2.52872e-08	2.62493e-09	1.87454e-09	0	2.52892e-09	0.00011816	0.00106816	0.00276583	0.000970962
cg02098619	2.72471e-09	1.22882e-08	0.00300326	4.69378e-08	3.24891e-08	3.23696e-06	8.04203e-08	3.88587e-10	7.30586e-06	0.0146834	0.000275034	0.000918455
cg07145988	5.99263e-09	2.72813e-07	0.00230143	1.37976e-09	2.3844e-09	2.11901e-09	1.29453e-08	2.00814e-09	0.0234561	0.00864449	0.00086512	0.00991097
cg01024458	1.58492e-08	0.0156628	8.32959e-09	6.8248e-09	6.01134e-06	3.97937e-10	0.0078349	8.68328e-09	0.0018166	8.8459e-05	0.00225715	0.000275186
cg21268984	2.87189e-07	0	3.9287e-09	8.82207e-08	0	1.55993e-09	0.0263969	0.0236989	0.00356778	0.0073569	0.000495616	0.000158365
cg21912448	0	1.69727e-09	3.01472e-10	1.10745e-09	0	0	0	0	0.00232005	0.000458803	0.00240325	0.00310898
cg19371916	0.0267441	0.00173136	1.98514e-10	0	0	0	0	0	0.000279018	0.0210215	0.000410198	0.00126937
cg10211414	0	0.0012627	4.64716e-09	0	4.83892e-08	0.00389936	0	4.54116e-05	0.0103385	0.00232263	0.000682149	0.0185165
cg06635351	6.20474e-08	0	0	0	1.66606e-08	0	0	1.19378e-08	5.34591e-05	0.0185105	0.000982994	3.56985e-05
cg06972019	0	0	0	0	1.11004e-09	0	0	0.00304022	0.00434424	0.00149557	0.000306494	0.00202947
cg04993279	0	5.18682e-08	0	2.15369e-07	7.962e-07	0	0.012174	5.50685e-09	0.00723577	0.000620233	0.0051217	0.000517416
cg20510033	0	0	3.96435e-09	3.01784e-09	0	1.07708e-09	4.40627e-07	1.19079e-08	0.00101679	0.00270893	0.00319976	0.000371322
cg24052039	2.15218e-08	0	3.94826e-09	0	0	3.78733e-10	0	1.66046e-08	0.00187881	0.00963487	9.88563e-05	0.000350472
cg23738308	2.36148e-09	0	4.05438e-05	0	0	0	1.9745e-07	9.75988e-09	0.00142658	0.000205096	7.53058e-05	0.000128191
cg25919221	1.84239e-06	1.01605e-07	0	1.29427e-08	0	0	0	0	2.54608e-06	0.00207755	0.00171105	0.0094921
cg07601804	0.0150247	0	8.84271e-06	9.40443e-08	0	0	0	0.000842852	0.00238169	0.0020597	0.000640994	2.00776e-05
cg00935435	0	0	0	0.00573911	1.97416e-06	0.00280398	0.00474477	0.00634671	0.011721	0.0154374	0.00245989	0.000489031
cg20822540	2.03287e-08	0.000728538	0	0	0	0	5.89914e-08	0	0.000167221	0.000101589	0.000657769	6.67682e-05
cg04599612	6.96939e-08	1.80004e-08	4.71726e-08	6.31459e-08	0	2.20321e-08	3.05414e-06	1.06958e-10	0.00142469	0.0020761	0.00668389	0.0033544
cg03886254	6.3957e-08	4.93553e-08	0	0.00565784	7.45282e-08	5.42944e-07	0.00538798	0.00214174	0.000940617	0.000111916	0.00562552	2.71348e-08
cg07247610	0	0.00281216	2.04396e-06	1.57319e-08	9.26548e-08	0.00366034	0	3.81442e-05	0.00412492	0.000903511	0.00291989	0.000273911
cg00690929	2.26351e-07	1.85451e-10	0.000746444	1.60107e-08	0.0154569	0.0254445	0.00744879	3.7485e-08	3.17312e-05	0.00341409	0.0017352	0.00246827
cg12763828	8.4073e-08	0.00714522	0	4.23269e-08	5.87267e-09	1.23388e-06	0	0.00601331	0.00439221	0.000138458	8.44758e-05	0.000166297
cg00310940	2.32084e-08	0	1.67048e-07	0.00841492	0	3.17748e-10	0.0626575	2.45243e-08	0.0168497	0.00044095	5.3046e-05	4.50487e-05
cg06188496	2.67352e-09	1.54266e-06	2.00211e-08	3.01295e-09	3.32655e-08	2.71687e-08	3.53376e-08	0.00888567	3.5554e-06	0.00150219	0.000539745	3.83646e-05
cg14565651	0	1.00947e-08	0	3.36035e-08	2.38862e-08	5.53135e-09	1.87215e-07	0.00183647	0.00021687	0.000763617	0.00162644	0.000360658
cg17952939	0.00972998	1.1142e-09	0	5.19128e-08	1.06511e-07	0.0018038	0.019198	0	0.00220038	0.00623224	0.000529665	0.000753545
cg16553238	0	0.00219219	0	0	0	0.00672888	0.0115411	0	0.000286148	0.000179697	0.000116434	0.00462858
cg14855124	0	0.00523814	6.88554e-09	8.48732e-09	0	0	0	4.87464e-08	0.000869583	0.00117833	0.00514956	0.00129041
cg20284891	0	2.47519e-08	1.29137e-09	1.53122e-07	2.4308e-08	0	0	0	0.00166022	2.07806e-05	0.00900953	8.01814e-05
cg17940013	0.0126557	9.68685e-09	7.57914e-07	4.1427e-07	0.00862913	0.00109422	0	0	0.0131999	0.0299436	0.000575201	0.00138705
cg10377510	0	1.17463e-09	0	0	1.27643e-09	0	0.0271175	0	0.00933891	0.00296935	0.00151325	0.000519522
cg22373770	0.0145241	0.0221541	0	2.72814e-08	0	0	0	0	0.00888824	0.00505456	0.000190646	0.000750217
cg08736918	9.79227e-07	0	0	0	1.54935e-06	2.84814e-06	7.88573e-08	0	0.00178713	0.00759331	0.000657072	0.00108109
cg12385729	2.08278e-07	9.5889e-08	2.24829e-05	1.87003e-07	0	0.0141472	0	0.00289904	0.00311826	7.07176e-07	0.000678315	0.00287083
cg13693328	9.24039e-08	0	2.00776e-09	0	4.51419e-09	4.1964e-07	3.59721e-09	2.0249e-09	8.22734e-05	0.00187951	0.000241111	0.00388319
cg05933510	0	0	0	0	2.40073e-07	3.99396e-06	0	0.0228288	0.00326358	0.000110716	0.00304002	0.000574141
cg08478016	3.057e-08	0.000775358	0	7.0443e-08	9.62882e-09	0.000806984	0.0185222	0.000254239	0.00528165	0.00902705	0.00105023	1.66449e-07
cg24577933	0	0	0	0.0712257	0	1.10472e-06	0	0.00010583	0.00765868	3.27074e-07	0.00135714	0.00658441
cg19988763	8.69524e-05	3.42039e-07	1.18918e-05	0.0758621	0	0	0	0.0254607	0.00221094	0.00339791	0.000245577	0.000146485
cg16348112	1.62595e-09	1.30685e-09	0	0	0	1.65311e-06	9.46469e-11	5.77297e-09	3.82525e-05	0.00441363	0.00069252	0.00786257
cg00011203	2.18745e-07	0.0243754	1.06534e-07	4.08046e-07	0	0.00014427	0	0.00316456	0.000572679	0.00161164	0.00038796	0.000682713
cg16097191	8.43199e-06	0	5.42357e-08	0	0	2.81111e-10	0	1.80791e-10	0.0091798	0.000306418	0.00240266	0.00333156
cg22601917	0	0.015202	0.00197271	0	0	0.000468226	0	0.00154625	0.00357537	0.000225652	2.8004e-06	0.0104651
cg04199779	0	0	5.28492e-09	0	0	1.03925e-10	0	0	0.00768925	8.87793e-05	4.60124e-05	0.0268807
cg25017777	9.18396e-08	2.86035e-07	4.64435e-09	4.78156e-08	8.21898e-07	1.15736e-06	0.00151019	0.00590177	0.00104999	9.68686e-06	0.00168326	0.00217415
cg02276314	7.65353e-08	5.51975e-09	0	9.64866e-08	1.94995e-10	0.0104227	0	1.66754e-09	9.50475e-05	0.00979253	0.00134454	0.0066519
cg00562879	0	4.40596e-09	3.61516e-09	0	1.88164e-07	2.77005e-08	0	3.56765e-09	2.62418e-05	0.000176182	0.000269928	0.0114668
cg04566694	0	0	0	0	3.19253e-10	0	0	0.0019238	0.00122463	0.000383465	0.00275071	0.00310764
cg18785742	4.34481e-10	4.27875e-10	1.74727e-08	3.59832e-07	4.84625e-08	0	0	0	0.000453802	0.00338321	0.00417737	0.00112209
cg25940513	2.40504e-08	0.0109298	1.50844e-05	0.0241875	4.6654e-07	2.6795e-06	0.00623471	1.82382e-07	0.00261207	0.000933871	0.00327244	0.00178299
cg25755851	0	0	0	0	5.58464e-11	3.78914e-10	0	0	0.0044127	5.61611e-07	4.10457e-05	0.0136992
cg27300194	9.53664e-10	0	0	0	8.17038e-11	0	0.0167326	0	0.00479261	0.00205743	0.00351526	7.87495e-06
cg20700740	4.27566e-06	0	9.94695e-05	1.09452e-07	3.89887e-05	0.0116923	0.013759	1.61689e-08	4.094e-05	0.000184156	0.000286189	0.01525
cg01102307	0.00208832	0	0	7.79832e-07	0	5.25881e-09	0.00356162	0.00221626	0.0100059	0.000883633	1.67648e-06	0.0199442
cg16411216	0	0	0	0.00105241	0	0	3.43136e-07	4.75098e-09	4.51511e-05	2.296e-05	0.00118874	0.000709191
cg22730655	0.00819906	4.1533e-07	2.92246e-07	5.80448e-06	0	1.4856e-10	1.20199e-08	4.16404e-09	0.000887356	0.000680042	0.000618352	0.00794331
cg22493877	2.08076e-05	0	4.35121e-09	0.00370061	1.03876e-07	0.00458569	0.00414406	0.0134083	0.0334857	0.000667579	3.17074e-05	2.30917e-06
cg09468328	5.62464e-09	1.30762e-06	0.00773234	1.09106e-06	0	0	0.00719488	0	0.00593467	0.000242408	9.66884e-05	0.000316715
cg06779253	0	1.30169e-07	6.38247e-09	1.6677e-07	0	1.83902e-06	0	8.55503e-10	0.00187521	0.00350875	0.00306591	3.70569e-05
cg17489312	3.24856e-05	9.32838e-09	1.80721e-06	2.2552e-10	6.78995e-11	7.24198e-10	7.85986e-09	0.00120768	6.91313e-06	0.00702055	0.00132289	0.000245035
cg26363759	0	0	0.00677111	0.00114405	0	0.00357451	0	4.20378e-09	0.00270981	0.00253954	0.000389226	0.00581409
cg14164492	0	0	9.45437e-09	8.32301e-11	0	0	5.39749e-09	7.71879e-08	0.00119863	0.006076	6.1941e-05	0.000596775
cg04972459	0.0277339	0.000215932	8.02984e-07	0	2.40968e-05	0.0144045	0.0169173	1.26161e-06	0.00189236	0.000558989	0.00679736	4.24522e-05
cg12547807	0	2.56101e-10	1.47509e-05	0	0	0	0	1.57207e-08	0.00736012	0.000120739	0.00730034	0.00468769
cg18114129	0	6.16816e-08	9.53704e-08	7.28641e-07	1.02239e-05	2.21651e-07	0.0249944	0.000450385	0.00193466	0.0018002	0.000736888	0.0202981
cg01901101	5.53672e-05	5.58559e-07	2.6635e-05	2.98673e-07	0	0	0.00353038	0	0.00571881	0.00304635	0.00157792	0.000730433
cg03605773	7.87625e-07	0	8.13136e-08	0	0	0.00214826	0.014247	3.45618e-08	0.00201055	0.0131999	0.00993389	0.0197592
cg03003073	0	0	3.24568e-08	0.0405467	0	0	0	0	0.00311375	0.000588551	0.000424119	0.000599855
cg07322117	1.9594e-08	6.0486e-09	6.82311e-07	5.35582e-09	1.70046e-09	3.08425e-10	0.0147443	1.60738e-08	0.00664059	0.000195838	0.00209047	0.000252207
cg00772959	0	0.00330449	0	1.58113e-08	0	2.77227e-09	1.12072e-08	0.0126889	0.000629198	0.000272405	0.00132614	8.25356e-06
cg08808724	0.000400156	1.85165e-10	2.35871e-09	2.81767e-09	0	2.76989e-05	0	2.9976e-09	6.19065e-06	0.00127099	0.000382869	0.00682595
cg09058554	2.33422e-05	0.0130773	0.00390721	1.75687e-08	1.23157e-05	6.58921e-06	2.2046e-08	0.0355481	0.000502847	0.0100726	0.000301359	0.0158638
cg26607031	0	3.9537e-10	1.65821e-09	0	0	0	9.40613e-07	1.31375e-10	0.000413086	0.000875849	0.000576019	0.00881577
cg26114570	0	9.14534e-10	1.01244e-06	9.88984e-10	0	2.31267e-09	0	2.47802e-09	0.000560009	0.000245449	0.000110409	0.000414742
cg08886482	0	0.00378234	2.27659e-08	0.0470722	0	7.00406e-09	7.4149e-09	3.85788e-09	0.000232724	0.000795767	0.00129646	0.000441723
cg12401152	1.62656e-10	1.03619e-09	4.24959e-08	0	5.80356e-09	0	0	0.0117093	0.00857763	0.00116051	0.0108983	0.000194661
cg13385114	0.0764675	3.19791e-09	0	0	5.99084e-06	0.00766164	0.0543693	0.0156074	0.00113078	0.00396058	0.0026357	0.000219512
cg02769743	4.0338e-09	0.0196604	0	0	0	0	0	0	0.00185173	0.0025018	0.00021781	0.000490125
cg03413303	1.51295e-07	0	0	8.52954e-08	0	5.97559e-05	0.00531453	4.30969e-06	0.000168861	0.00170934	0.00194085	0.000162049
cg19897874	0	0	1.36717e-07	8.25291e-10	0	0.00144286	0.00595017	1.18088e-09	0.000207388	0.00909995	0.000148429	0.000203314
cg17467525	9.26956e-09	0	6.2881e-05	1.41314e-08	3.05673e-09	1.2614e-10	0.00962118	1.96149e-05	0.00399981	9.48795e-06	0.00636948	0.00830754
cg20994801	0	2.7737e-08	1.31132e-06	0.00476905	5.26599e-09	0.0143925	3.72814e-07	0.00266574	0.00138119	0.00508852	0.0232082	0.00952456
cg07793148	3.30561e-06	3.6313e-07	1.57743e-07	3.58371e-08	1.59465e-08	0.00344226	0	0	0.000271335	1.00745e-06	0.000111887	0.00810002
cg18284427	1.1954e-09	5.7506e-11	0	1.00284e-10	5.09426e-09	0.00151708	0	0.0103195	0.00871554	0.000125687	4.60796e-05	0.00303356
cg22595920	0.0221667	0.00142083	0.0107709	1.00787e-09	0	0.00526479	0.0371562	6.32209e-10	0.00930416	0.000274405	0.0159311	0.000744879
cg04287259	4.08316e-08	0	2.49517e-06	0	0	5.43891e-07	0	4.91869e-07	0.000261835	0.00902712	0.000471811	0.00605815
cg11980800	1.19111e-10	2.39875e-09	9.88071e-11	0	0	6.15386e-06	4.33485e-09	6.0387e-07	0.0136181	0.00761206	4.14331e-05	0.00773331
cg23251761	0	0.00111267	0.000168223	1.14853e-07	4.01154e-07	2.62651e-05	2.49966e-06	0	0.00118043	0.000846707	2.55226e-05	0.0024238
cg24859236	0	0	0	5.97642e-07	0	2.01492e-07	7.56234e-05	0	0.00158628	7.62543e-05	0.00217523	0.000958907
cg13457410	0	0	4.23741e-09	3.07698e-10	3.69261e-11	0	0	0	0.000452294	0.000573204	0.000586054	0.000549809
cg05341549	0	0	1.00591e-07	0.00202637	4.83525e-09	1.4767e-09	7.55177e-07	0	1.78164e-05	0.00189014	2.79345e-05	0.016954
cg23098018	1.41381e-06	0	2.46302e-05	1.54146e-08	1.84819e-08	4.80142e-06	0	1.64588e-07	0.00913839	0.0116509	2.25478e-06	0.00658879
cg09706586	0.000719964	0.021714	2.75275e-05	0.00656725	8.96027e-05	0.000282244	0.0120638	0.017987	0.00556859	0.0142378	0.00312816	0.0082517
cg11947782	1.01124e-07	0	0	0	0	0	0	0	0.0163142	0.000653186	0.000339937	0.00246263
cg01943221	7.10689e-10	0.0131984	1.03048e-06	2.50913e-08	0	0	0.0115547	0.00241914	0.00130815	0.0094955	0.00204678	0.035399
cg01320698	0	0.0132649	6.34225e-09	2.06932e-09	0	0	0	7.63104e-09	0.00251769	0.0018748	9.44187e-06	0.000117143
cg07970040	0	2.58285e-09	0	2.57688e-08	1.19694e-07	0	0	0	0.00305365	0.00453144	0.00104381	5.79753e-06
cg04340595	2.96704e-07	1.11034e-05	0	0.00150767	0	8.10765e-10	2.83857e-08	0.00924911	0.0026873	3.17245e-05	7.30355e-05	0.00281711
cg23606775	1.87486e-06	9.40004e-10	3.13291e-09	0	1.4043e-06	0.00663747	0	3.12773e-08	0.0047432	0.000560577	0.00965077	0.000453023
cg19251737	2.06794e-09	8.82303e-05	0	0	3.30642e-08	0.00501405	0.00784791	0.00303193	0.00414134	0.00354719	0.000895066	0.000560517
cg27553947	0.00293657	0.0174917	0	0	8.52925e-06	1.04668e-07	0.0977178	2.52286e-07	0.00720134	0.000923762	0.000929654	0.0012507
cg27399414	0	0	0	0	0	1.87212e-10	1.03626e-09	0	8.54024e-05	0.000408489	0.000469497	0.000191261
cg24551579	7.21764e-08	2.47203e-09	5.6048e-08	2.50966e-09	9.48341e-09	0	0	7.64307e-10	0.00159658	0.0110834	0.00247002	0.000846609
cg26985289	0	2.30209e-08	0	6.73231e-08	0	5.68245e-08	5.77506e-08	7.13765e-09	0.00281365	0.0018878	0.000264934	0.0041656
cg23616100	5.76554e-10	0	9.86305e-09	0	0	2.52911e-09	0	0.00141996	0.00119418	0.000852041	0.00506659	0.00058375
cg19858017	0.000112396	0.026099	0	1.04857e-07	3.08018e-06	1.3244e-07	0.0077619	2.94831e-06	9.18655e-08	0.00214115	3.15454e-06	0.011156
cg00123104	6.50373e-05	0.00863722	3.48036e-06	0.0085216	2.35848e-07	1.4023e-06	0.0165733	0.00189115	0.00371386	0.0048379	0.00111054	0.00681985
cg24691879	3.21219e-07	4.08653e-08	0.00810131	8.47161e-07	0	0	0.00779929	0.00345672	2.28681e-06	0.00278949	0.00186534	0.00443771
cg07035320	0	0.00904373	1.21996e-05	5.48782e-08	0	0.0104506	0.0475584	0.0044766	0.00682959	0.00689838	0.00190823	0.000119309
cg11581248	0	0	7.58402e-09	0	0	0.00140089	0.0213884	0.000240447	0.0100829	0.00129267	0.000121701	0.0127958
cg21117808	0.00687436	3.55468e-09	0	9.56353e-08	1.53736e-07	5.93561e-07	0.0241116	0.00248579	9.17037e-05	0.00190163	0.0012068	0.0120691
cg13871843	0.00227829	0.00406828	0	0.000843055	1.76922e-08	0.00281772	0.0151205	0	0.000831647	0.000740783	0.00134169	0.00567651
cg04401067	1.11094e-08	0.0138558	1.53485e-08	0	1.15882e-05	0	0	5.47968e-07	0.000586644	0.00860327	0.00252563	0.00101982
cg22861669	0	1.64507e-10	0	1.54774e-05	0	0.00340292	0	1.26139e-07	0.000583975	0.00104172	2.07689e-05	0.00208522
cg21604136	1.10537e-09	3.02976e-09	0.00566773	8.31079e-09	4.77732e-07	1.23271e-08	1.73764e-09	0	3.43942e-06	0.0197994	0.00296054	0.0011015
cg11396313	1.74879e-09	0	8.32996e-06	4.75546e-07	1.42988e-05	1.91937e-07	0	7.51212e-07	0.00211947	0.000561325	0.00402422	0.000668028
cg16578549	6.06816e-07	0.0198978	1.12371e-06	6.18783e-07	0	1.4411e-07	3.30752e-05	0.0031237	0.00564765	0.0154397	0.000207725	0.00249634
cg17953816	9.48812e-09	0.00443689	0	0	1.45387e-05	0	0	0.0156287	0.00220921	0.000244337	0.00517534	3.42237e-06
cg22393461	0	3.7306e-10	8.96077e-06	0	0	2.64854e-08	3.39532e-08	5.68041e-08	0.00836851	0.00173828	5.57567e-05	0.00058819
cg13218573	9.12659e-09	2.5261e-09	0	1.21345e-08	1.04979e-10	4.95654e-10	2.21174e-09	2.07841e-05	1.19431e-07	0.000261253	0.0126813	0.000535824
cg10796749	0	0	0.00294919	0.0131137	6.77335e-09	1.84418e-10	0.036875	0	0.0044741	0.014039	0.00244186	4.02899e-05
cg20413202	0	9.66432e-08	2.2452e-05	2.57245e-07	5.50123e-07	3.52613e-06	3.85984e-06	0	0.000115207	0.00334121	0.000312288	0.00170752
cg03406535	8.42941e-10	1.24552e-07	7.71497e-07	6.52729e-10	5.0506e-07	2.30656e-07	0.000266696	0.00207857	1.7189e-05	0.00189438	0.00107042	0.00257183
cg11399195	4.36369e-08	5.30383e-10	6.22519e-10	2.13946e-08	0	2.76937e-07	0	0.000769569	0.000215992	0.00130889	0.000513069	0.00310292
cg03517919	1.24516e-07	1.71024e-07	5.2265e-08	1.5707e-09	6.79925e-09	0.000469118	0	0.00266783	0.00642274	1.9268e-06	3.90082e-06	0.0022021
cg11802797	0	0.00134414	6.22808e-07	0.00574816	0	0.00386815	0	0.0042191	0.0135014	0.00120147	0.00264586	0.00709502
cg06829969	7.5976e-06	3.79427e-07	3.60787e-05	0.0128359	2.10731e-07	0.0210301	6.44796e-08	0.0214587	0.00718632	0.00329264	0.00539307	0.0168506
cg03344767	0	3.74148e-09	8.75785e-09	0	0	0	0.0107695	9.06849e-10	0.00214868	0.00163591	0.000124713	0.00763526
cg06719487	1.91493e-07	0	0	1.1075e-08	2.65046e-08	3.4439e-08	5.31589e-08	0.00159741	0.000320167	0.000828488	1.29797e-06	0.000258922
cg09242541	0	0.0125394	0	0	3.99881e-11	0	2.40275e-10	0	0.00417461	0.000545185	0.00241167	0.0128713
cg05038881	0.00848214	0	1.76622e-08	2.49575e-10	1.86599e-06	0.00314507	5.94548e-08	3.88814e-08	0.0074692	0.000100881	0.00136017	0.00274338
cg25614726	0.00580753	0.00240061	0.00320937	0	0	0.00586346	7.14913e-09	0	0.00462732	0.000768253	0.000285097	0.0109621
cg09578353	2.95449e-08	0.00531459	3.82835e-08	2.39107e-08	1.26306e-08	0.00903108	0	0.00324751	0.0164014	0.00248079	0.00129037	0.00086753
cg24365837	0	6.08116e-09	7.84723e-07	2.13359e-08	1.27318e-08	0	0	0.0151681	0.00457112	0.000386717	2.76581e-05	9.71555e-05
cg04223606	1.79553e-08	1.1244e-08	0	7.34329e-10	4.06099e-07	1.1744e-07	2.1308e-10	5.97006e-10	0.00320449	0.00303582	0.00182533	0.00126015
cg22715764	6.09299e-06	3.13956e-10	1.32248e-08	0	0	5.30695e-08	2.3884e-09	2.94418e-09	2.28504e-07	0.00499795	0.00767282	0.000945002
cg17425144	0	5.62971e-09	4.14834e-11	0.00473088	2.26115e-08	3.0363e-11	4.20574e-09	0	0.00367045	0.0027077	0.000661703	6.53619e-06
cg25310676	2.35635e-06	1.11379e-08	0.00156566	0	0	0	7.25887e-09	0	0.00720462	0.00579181	0.00683432	0.00296485
cg22515654	0	4.01306e-07	5.79436e-08	1.05593e-06	1.31899e-06	8.30769e-08	0	0	0.00292737	1.09223e-05	4.565e-05	0.00155421
cg26362368	5.22867e-10	8.64519e-10	1.83585e-07	4.94691e-09	1.49146e-10	1.17392e-07	0.0139345	1.8889e-08	5.96099e-05	0.00177677	0.00376068	0.00408304
cg04607379	0	0	7.61588e-10	2.26733e-10	0	0	0.0119719	8.8794e-10	0.000247561	0.00172343	0.000291029	1.6468e-05
cg14170597	0	1.41062e-08	1.66029e-08	6.37428e-09	4.73612e-08	6.86512e-08	0	0.014436	0.00858134	0.00314195	0.000837172	0.000124034
cg16057915	0.0053162	2.0839e-08	2.73374e-07	0.0195824	4.53342e-08	9.56574e-09	0.0100566	0	0.000136701	0.00320627	2.67595e-05	0.0179087
cg01556552	6.36672e-10	0	2.16982e-08	5.6236e-07	2.75889e-06	0	0.0106693	0.01684	0.0012375	5.03259e-05	0.00768857	0.0155231
cg20704560	0.00363685	0	0	0	0	1.83358e-08	3.36931e-08	0.00294916	0.00400988	0.00126018	0.00285107	8.45904e-06
cg16101008	0	0	5.15432e-09	1.22011e-10	0	0.00631171	0.0136251	0.00618647	0.0169458	0.0034229	0.000170213	0.0141022
cg02396224	0	0	0	0	0	0	0.00185178	0	0.0140872	0.00218821	0.000260582	0.0128475
cg01824138	0	0.00126197	0	1.01638e-09	0	0	0.045337	0	0.00059755	8.92985e-06	0.00621147	0.0154644
cg16346321	7.50709e-10	0.0103772	0	0	1.07238e-08	0	0.041907	0.00141316	0.000398035	5.20909e-06	8.2941e-05	0.0149371
cg18878351	4.82032e-10	2.26415e-09	6.95256e-07	0	1.04115e-08	2.70609e-10	5.13635e-08	0.00109829	0.00382933	0.00106406	0.00105247	0.00110688
cg19706390	1.05928e-07	0	0	2.13399e-08	0	0	0.0463778	0.000934541	3.08785e-07	0.00387916	1.89993e-06	0.0155632
cg09415955	0	0	0	1.30777e-08	1.53595e-05	8.16648e-09	2.90595e-10	3.51148e-08	0.00440252	0.00275588	0.00901263	0.00388441
cg22508928	0	0.00242355	0	0	1.36315e-08	0	0.0286468	1.6121e-07	0.00288631	0.00229974	0.00492873	0.000753116
cg19370715	0.00687116	0.00889316	0	7.98858e-07	7.52415e-09	5.6012e-07	0.0681413	0	0.00042337	0.0104452	0.000160168	0.00374856
cg27170141	0	0.00386015	0	0	0	2.03689e-10	0.0277891	0	0.000212536	0.000193457	0.00135426	0.000995538
cg10816626	5.78889e-10	0	0	2.15364e-10	4.92331e-11	0.00278092	0.0302019	4.77658e-05	0.000499178	0.00193344	0.0101822	0.00469103
cg15597109	3.23438e-08	3.07761e-07	4.76603e-09	3.20837e-06	1.0147e-05	5.98889e-05	0.0127761	0.0106726	0.00539345	0.00290719	0.00206149	0.0024489
cg15490335	2.6105e-10	0.0105699	1.15758e-08	1.92563e-08	2.47653e-08	0	1.68563e-09	4.01186e-09	0.0115029	0.000132613	0.00268332	0.000185425
cg07159230	9.98264e-11	6.44612e-08	0	9.18909e-09	0	3.24998e-09	0	0	0.00792731	0.000424071	0.001409	0.0049968
cg27295042	4.52704e-07	0.0148421	1.07334e-05	0	0	6.64297e-09	0	0.00321288	0.00254344	0.00333732	0.00225053	0.00366326
cg02903756	1.18586e-10	0	3.57654e-11	7.32469e-11	5.96049e-10	0	3.97003e-07	3.17831e-10	0.00768211	2.84259e-05	0.000138185	0.00455104
cg07589381	0	0.00534858	7.31062e-08	3.48098e-08	5.68634e-07	2.23647e-09	0	0.0238859	0.000180248	0.0141256	0.00130673	0.00893671
cg17158913	0	0.00904791	5.26512e-08	2.76383e-07	1.63388e-07	0	0	0	0.00280874	0.000928247	0.000377127	0.00248024
cg04149978	5.41568e-05	8.45512e-09	0	0.00311521	1.55803e-08	0.00662753	0	0.0200785	0.00130858	0.00432282	1.95505e-07	1.77618e-05
cg24661860	0	0	1.20934e-09	2.11569e-08	6.31093e-08	3.3142e-09	0.00697761	6.7633e-09	0.00750494	0.00183038	0.00152242	0.00233445
cg04090867	0	1.15428e-08	1.34267e-07	2.78229e-09	0	0.00381888	0	0.015464	0.00117411	0.00598932	0.000180991	0.000645967
cg08537783	6.28436e-05	0	1.16335e-05	3.30397e-07	9.41442e-08	0	2.59644e-08	0	0.00198248	0.00445763	0.000281165	0.00392944
cg01973605	0	5.14258e-07	0	0	7.09944e-08	0.00180297	3.9545e-07	0.0023871	0.00461938	0.00404689	0.00341428	0.00260507
cg00003345	0	0.0010139	1.39123e-07	0.0122198	8.79769e-09	2.12351e-10	1.26868e-09	1.90969e-07	0.00775591	0.00971189	0.000738823	0.000409116
cg24073777	0.0192752	6.65043e-09	2.69284e-07	0.00724052	1.77678e-07	2.86915e-07	0	0.0101465	0.00177331	0.0012377	0.00365824	0.0011308
cg07917614	2.17118e-07	0	6.50169e-08	0	0	0	0	4.1349e-08	0.0159598	0.00163706	6.53411e-05	0.00243958
cg26522708	5.33606e-08	0	0	6.49892e-09	0	3.09346e-08	0.0111265	0	0.00182563	0.00242951	3.64456e-08	0.000295848
cg11233000	8.34343e-06	0.000738482	2.86141e-08	0.0216814	1.75819e-09	1.87512e-05	1.92898e-06	1.33089e-06	0.00431445	0.000373394	0.0023958	0.00310609
cg10491460	0	0.00515149	0	0	0	3.17898e-10	0.0124617	7.35055e-09	0.000106785	0.00317356	0.000415649	0.00667765
cg16523380	2.77254e-10	0.00444196	9.16797e-10	0	1.9553e-09	4.72923e-08	0.00737232	0	0.00213727	0.00162251	0.00201984	8.78486e-05
cg24298421	0.0223993	0.00738619	0.00574027	0	0	3.29694e-08	2.58882e-06	0.00503451	0.00181855	0.00215857	0.000543854	0.00400228
cg00787856	8.06369e-07	4.29495e-07	1.40033e-07	0	2.91363e-08	3.764e-05	0.00140552	0.000818442	0.00178507	0.0175172	0.00106493	0.00028889
cg12275285	0.00777154	0	0	0	1.67011e-08	6.87868e-11	0	0.030216	0.00222401	0.00353964	0.000953571	0.00121318
cg17480077	0	0.000996212	1.60064e-05	3.106e-07	6.63614e-07	0	2.75068e-07	7.44066e-08	0.000628299	0.0138893	0.00066076	0.00388719
cg14518596	2.2624e-09	3.56887e-09	1.49549e-05	1.11406e-10	0	0	2.99341e-09	3.34368e-07	0.0194492	0.00755882	0.000131512	0.00196853
cg20741333	7.58322e-07	2.80636e-07	1.25554e-08	0	8.58503e-08	0	0.000217592	1.91072e-07	0.00103471	7.96994e-05	0.00242795	0.00824725
cg26426938	1.30722e-07	2.16587e-09	1.31187e-07	9.33267e-09	2.27779e-08	2.63687e-08	4.52711e-10	6.63052e-09	0.000111422	0.00336288	0.00595515	0.000138001
cg04015962	0	0	0	6.77848e-10	8.48852e-09	2.42537e-07	1.98632e-09	0.00185972	0.0100751	0.00140797	0.000191984	0.000477008
cg19704755	0	4.97565e-09	1.90665e-06	0.00795696	0	1.28977e-10	8.27847e-09	3.31998e-09	0.00242871	0.000780851	0.00303435	0.000612838
cg20980926	0	0	0	4.59737e-08	0	1.47325e-10	0.0401327	0	5.42569e-10	0.00226361	0.00049433	0.00181475
cg19384448	0.00605578	0	0.00968469	0.0148913	2.54842e-08	0.0138001	0.0230393	0	0.000728833	0.000666671	0.00266494	0.00298009
cg17944737	1.38072e-08	0	1.78057e-09	0	3.17207e-08	1.94854e-08	0.0126867	2.46765e-09	1.33792e-05	0.0016715	0.000142959	0.00399875
cg15078958	0	3.03955e-08	2.52846e-08	0	2.1707e-08	0	1.53157e-09	1.69404e-09	0.00139224	0.00206802	0.00526587	0.000385951
cg19081470	0	0	0	2.0952e-07	0	2.74181e-08	4.52996e-09	0.0152777	0.00898946	0.000790553	0.000281679	0.00400931
cg13981325	0.00370065	0	0	0.0136712	1.82445e-09	0	0	0.00395265	0.00366655	0.00573862	0.000388676	0.000352553
cg20453412	2.03316e-08	2.63227e-10	0	0	0	3.4561e-10	5.64472e-08	5.23134e-07	0.00454565	0.00208202	6.11766e-05	1.15523e-06
cg05352668	0	1.46961e-05	1.98446e-07	0.0484013	0.0402835	2.83228e-06	5.12639e-06	5.24823e-07	0.00158951	0.00103721	0.000165679	0.00144903
cg05655022	4.32578e-07	2.6899e-09	0.00835237	0	2.00477e-08	0.0121102	0.00239437	3.38265e-08	0.00322674	0.00330366	0.0121477	0.00321783
cg18285377	1.27035e-05	0	0.00239509	0	0	1.25586e-07	0	0.00914094	0.00156945	0.00210647	1.80466e-06	0.000192215
cg02153855	1.32296e-07	2.71488e-09	1.77532e-06	3.34847e-08	5.51183e-07	0.00057451	0.00965907	7.62774e-08	9.08275e-05	0.00178942	0.000379709	4.32408e-05
cg18947360	1.15515e-07	5.70683e-07	5.27745e-07	0	5.29715e-06	9.63046e-06	0	6.55883e-07	0.000714939	0.000347783	5.70297e-06	5.53834e-05
cg14853169	4.43064e-08	0	1.79964e-06	1.00332e-08	3.3577e-08	2.29827e-06	0.030573	9.8972e-08	0.000985611	0.00441153	7.08593e-05	0.00734311
cg03005851	0.000168762	4.75388e-09	4.76032e-06	3.07877e-08	1.34876e-06	0.000390572	3.85511e-10	7.97493e-10	0.000931753	0.00170201	0.00101227	0.000166386
cg11571588	0.00440422	1.53766e-10	7.1436e-08	0	0.0641582	2.96858e-07	0.00361723	0	0.000925166	0.0107552	0.00889381	0.00871829
cg04885881	0.0176322	0	4.66186e-07	4.37957e-07	0	0	3.15496e-07	0	4.10448e-08	0.00314397	0.00183972	0.0109255
cg10315903	6.11257e-08	5.54424e-08	3.98978e-05	7.37985e-08	2.33698e-06	2.74602e-07	0.0012767	0.014827	0.000981818	0.005818	0.000503297	0.000427522
cg07035242	1.62965e-08	0.00928397	1.71057e-07	6.55697e-07	2.79906e-10	3.49214e-07	6.72414e-09	0.0136922	1.52018e-05	0.0055853	0.00050353	0.00256893
cg11949874	6.94152e-05	0.00250281	0.00124764	0	1.69301e-07	0.00168378	0	6.16175e-06	0.00777426	0.00525916	0.000530269	0.000255637
cg16733203	0.000108755	0	2.38903e-09	0.00260556	3.79074e-09	1.37009e-05	0	0.0080998	0.0022091	0.000907261	0.00300869	0.00320391
cg04136456	0	2.1781e-10	0	0	0	0	0	5.8967e-08	0.00231705	8.26147e-06	9.86936e-05	0.000834016
cg24937877	1.07222e-06	0.0115782	0.0106599	8.55813e-09	2.22788e-08	0	0.0338599	0	0.0103375	0.00389008	0.00253627	0.00176156
cg02338965	0.0119279	0	1.50503e-08	0	3.41715e-09	2.0037e-09	4.40858e-05	1.74088e-08	0.000171462	0.00241164	0.0206448	0.00092933
cg14789175	2.22525e-07	0.00520389	1.557e-10	2.06303e-09	7.32022e-11	1.75336e-10	1.35162e-09	3.72776e-08	0.0034885	0.0155331	0.000486441	0.00309926
cg00254771	0	0.0100648	0	6.7312e-09	0	0.0033129	0	0.00158019	0.00562534	0.0193598	8.64461e-05	0.000886935
cg05379302	6.26869e-09	1.75213e-10	0	6.70367e-09	4.01804e-08	0.00203235	0.00142129	0	0.0395373	0.00118656	0.00040431	0.000686982
cg12808447	1.87632e-05	1.18094e-07	0.00797555	1.77576e-08	6.69745e-07	0.0131889	0	0.00711439	0.00070676	0.0033905	0.000409028	0.000277777
cg13434312	0	0	0	0.00475954	0	0	0	7.82822e-08	0.0092435	0.00129269	0.0025746	0.00267639
cg23589174	0.0230346	0	0	0	0.00213938	0.008296	0.0199503	0.00469475	0.00249661	0.00499058	0.00581731	0.0108617
cg14966878	0	2.07266e-08	3.57701e-07	1.29894e-05	4.81651e-09	5.02815e-08	3.54863e-08	6.89817e-08	0.000595706	9.26127e-07	0.00116948	0.00174376
cg24371425	0	2.88115e-11	0.0051133	9.90796e-09	8.2241e-10	0	0	0.00608601	0.00117312	0.00693939	0.000341975	0.0102605
cg08243619	0	1.83119e-09	0	0.0119542	0	0	3.47268e-09	0.00229526	5.43824e-05	0.00171632	0.000308038	0.00491255
cg10116490	0	0	0	0	0	0	5.90654e-10	0	0.00792872	0.000660683	0.00183325	0.00141147
cg09573658	0	3.70233e-11	0.0198729	4.13989e-08	0.0379633	0	0	0.00018754	0.0132626	0.0162121	0.000229422	7.03973e-06
cg16138910	0	0	0.00963422	1.48773e-06	1.98426e-07	0	0.00910334	0.00212022	0.000641627	0.00259189	0.0111172	0.000445575
cg07501748	9.15211e-08	2.99031e-07	9.03787e-10	1.21305e-06	2.16595e-07	3.03063e-08	0	0	0.00192198	0.00342009	1.4574e-05	4.3743e-05
cg13986670	0	0	0	0	0	0	0.00348876	0.00221312	0.00021086	0.0145598	0.00773829	6.07713e-05
cg25276694	1.41763e-08	9.06231e-09	0	6.55062e-08	2.67563e-07	2.43741e-09	0	0	0.000949732	0.019722	0.00509236	3.27316e-06
cg18792022	1.54389e-05	0.0012144	0.00396948	8.23272e-07	1.65464e-08	0	0	0	0.00104081	0.00189666	0.000469257	0.00165751
cg05796704	9.57078e-06	4.89773e-08	2.24027e-06	0	1.70612e-09	4.97912e-05	1.68765e-08	3.56925e-08	0.00706062	0.00523273	0.000892572	2.85509e-05
cg22697136	2.17478e-10	0	1.8653e-07	1.21411e-08	0	3.28757e-07	0	0	0.00835732	0.00539858	0.000961848	0.012314
cg11069276	0.0114281	7.93906e-08	0	7.36214e-08	0.0181793	6.20147e-09	0.0210953	0.0112236	0.00518936	0.000450356	0.00114301	0.00304985
cg01554529	0	1.28504e-09	0	0	6.7245e-08	0.0211505	1.15616e-09	2.20424e-10	0.00124789	0.0016863	0.00514448	0.0102766
cg15715049	2.2513e-08	2.11526e-08	1.46552e-07	0	4.21245e-08	0.0111974	5.68302e-09	0.000524446	0.00416494	0.000153619	7.82231e-06	0.00538448
cg17189494	6.40181e-05	8.42494e-08	1.82184e-08	2.07206e-08	3.89641e-08	9.82648e-08	0	2.17393e-08	0.0103924	0.00132829	1.74565e-05	0.0212856
cg09932135	8.34501e-07	1.6517e-06	3.48234e-07	0	0	3.10284e-07	0.0262056	0.00537847	0.000158194	0.00235663	0.00160525	0.000872448
cg06868562	0	3.10122e-09	7.30219e-06	0	0	2.4331e-09	0	4.92091e-08	0.000891287	0.00859708	0.00424578	0.0103936
cg01719832	0	2.47666e-09	9.51881e-07	0.0119156	1.85264e-07	0	0.00640915	2.46098e-09	0.00293389	0.00113063	0.000592404	0.00461376
cg12403889	0	0	0	3.76912e-08	3.32026e-05	0.00409988	0	5.90566e-08	0.00125817	0.000153031	0.000328649	0.0018985
cg05782377	0.000887131	0.00164738	2.38803e-10	0	1.04099e-09	0	2.05613e-08	0	0.00524841	0.000198491	6.11055e-05	0.00533346
cg16020346	0	0.000220211	0	7.35146e-07	2.49473e-06	0.00497781	6.82253e-10	2.32327e-06	0.00102456	9.1856e-06	0.00063767	0.000982254
cg21109485	5.07833e-09	2.71452e-09	0.000114137	0	1.26386e-06	1.12738e-05	7.35117e-06	0	2.34257e-05	0.000392345	0.00576246	0.00490823
cg26669624	1.66695e-08	5.75781e-08	0	1.08686e-08	2.56015e-09	0	0	0.00161951	0.00147966	0.000485557	2.3685e-06	0.00425404
cg13569079	0	6.64015e-09	0	0.00400291	0	7.96057e-09	1.07645e-07	0.00484655	0.000649838	0.000153743	1.14747e-05	0.000568124
cg20946054	0	0	3.91695e-08	0	4.38373e-09	2.5893e-09	0	5.95294e-10	0.0046454	0.00412642	2.93758e-06	0.000693257
cg07206293	0	2.80282e-11	3.09889e-10	0	1.6806e-10	0	0	0	0.00106737	0.00213565	0.00348723	0.000411797
cg06994589	0	0.0163519	2.38737e-06	1.36463e-06	8.73661e-05	0.00380368	0	2.15235e-07	0.002833	0.00725992	0.000322141	3.94351e-05
cg26437845	8.36569e-09	2.3624e-10	0	2.85022e-11	0	0.0106798	0.0127857	3.5599e-09	2.52057e-07	0.000253958	0.00138067	0.000768457
cg04444949	7.45938e-07	0.000219072	9.25056e-06	5.64129e-07	1.31086e-06	4.89611e-05	0.0124854	0.00805514	0.000173731	0.00764776	0.000447179	0.00155499
cg08425760	2.78132e-10	1.29988e-08	0	0	0	5.9996e-10	3.4021e-09	4.60435e-08	0.00441234	0.00241296	0.000839499	1.93191e-05
cg08945450	0	1.47981e-07	4.17563e-08	1.60929e-08	6.863e-09	0.00308459	0	1.3728e-08	0.00492448	0.0119528	0.0109834	0.00511061
cg21826784	9.57135e-09	0	1.81942e-08	0.00065979	3.47825e-10	1.44505e-08	0.00282761	0	0.000424041	0.0119223	0.0164105	5.19299e-05
cg15527643	2.53364e-09	0	4.69319e-09	2.7795e-10	0	0	2.11992e-09	4.02519e-09	0.00019054	0.00311808	0.000394579	0.0011475
cg25467652	9.85437e-06	0	5.95797e-10	0	2.20254e-06	0.00856207	3.85536e-07	0.00607391	0.000415619	0.0114091	0.0161953	0.00957806
cg15449870	1.64625e-09	6.38249e-08	2.75099e-06	9.86226e-10	7.32285e-07	0.0060477	0	3.07762e-08	0.00015489	0.0216656	0.01012	3.87932e-05
cg22501942	1.09123e-08	0.000379074	0	0	5.22907e-08	0	5.63068e-08	0.0194762	0.00191586	5.58461e-06	0.000524164	0.0032498
cg06770735	1.53943e-06	7.54152e-09	2.64381e-09	0	0	4.51921e-08	0	0	3.41288e-05	0.00743613	0.0031483	1.2066e-06
cg22877851	0	0	1.73505e-08	0.00847818	4.75272e-10	0	0	0	0.00100091	0.000627066	0.00318589	0.00622233
cg17514528	0	9.82803e-10	0	0	0	1.1606e-09	0	0.0040409	0.00448508	0.005401	0.00135802	0.000258331
cg05228408	0.0188471	0.0120036	0.00443225	0	0.0110801	0.0808914	0.000336608	0.000157682	0.00705399	0.0043717	2.22103e-05	1.95682e-05
cg13966091	0	3.65773e-08	3.22094e-08	0.00682443	0	0.00264853	9.92138e-08	0.0029601	0.00108967	0.000434686	0.000934764	0.00334334
cg11726288	4.02276e-07	0.00523153	0	3.17722e-09	2.55485e-09	6.62148e-07	0.00807378	0.00173926	0.000266384	0.00760327	0.000326308	4.33763e-05
cg05396397	6.16265e-05	5.41147e-09	0.00309115	0	2.04551e-08	0.00549683	2.72484e-07	0.00228964	0.0235614	0.00137235	0.0022691	0.00272404
cg06193043	0.0016984	0	0	0	9.5859e-07	0.00574294	1.23996e-06	0.00164774	0.00117057	0.00377237	7.72001e-05	0.00597926
cg14194983	0	0.00444116	1.78095e-09	2.62341e-09	2.21904e-08	1.61706e-08	0.00467853	1.2785e-09	3.82147e-05	0.000514499	3.15421e-06	7.03192e-05
cg24844545	0	0	0	3.89529e-09	0	0.0148344	4.18366e-07	0	0.00112464	1.97754e-05	6.60798e-05	0.00728127
cg07585427	0.0417033	9.70409e-09	2.59321e-09	0	7.94252e-07	2.79087e-08	0	8.89916e-08	0.000391344	0.0141793	3.15166e-06	4.22818e-05
cg19870933	3.68045e-08	0	9.18872e-06	0.00324644	0	0.00932449	7.97742e-08	0	0.000969239	0.00147285	0.000179043	0.00575725
cg24697075	5.49299e-06	0.00356839	1.69032e-07	1.95766e-06	1.29124e-07	3.85922e-07	5.89198e-07	1.90492e-08	0.000254424	0.00807506	2.52216e-08	0.00599355
cg14506552	1.07745e-09	0	2.23899e-09	0	0	2.19468e-10	8.72517e-08	0	0.00451566	0.0196131	1.41567e-05	0.0058249
cg26614504	3.16907e-09	0.00293377	3.34519e-08	0	0	0	0.0180088	0.00712715	0.00558657	0.000623488	0.00720455	0.000242192
cg13885623	0	0.0057899	5.62212e-08	0.00606895	0	1.73336e-09	0.0135766	0.000188526	2.4866e-05	0.000796983	0.000446004	0.0181359
cg01807377	0	0	0	0.0011907	6.34216e-09	8.95923e-08	0.00176351	0.0120047	0.00480381	0.00222296	0.000307708	0.000250845
cg22927043	1.27184e-08	0.023774	0	0	1.29195e-09	5.38711e-10	0	0.00502757	0.0018887	0.00193123	0.00535035	0.00032744
cg15543027	5.3796e-07	0	2.55032e-06	0	1.64619e-07	0.0222125	0.0156063	0.0047856	0.00619651	0.00236373	0.00342119	0.0237761
cg03321020	5.65825e-06	2.4375e-09	1.32476e-06	4.25009e-09	0	0.000598297	0.0208853	1.01575e-08	0.00466619	0.000128791	0.000490451	0.0157547
cg27432085	0.00059897	2.26265e-07	9.39743e-08	0	0	0	0.00499444	0	0.000769649	7.91544e-06	0.00014349	0.0068151
cg07603449	0	0	0	0	3.93075e-09	0	0.0307819	0	0.000420935	0.00533403	0.000664896	0.00726621
cg11717194	0	5.07657e-10	0.000961164	1.21615e-07	3.60491e-10	3.18225e-08	0	0	0.0161442	0.00196888	0.00290049	0.000783501
cg03529003	0.00716351	5.481e-09	3.1066e-08	0.035925	1.84055e-08	0.00321786	0	0.00188718	0.00301203	0.0015303	0.0264079	0.00548836
cg09820729	2.14161e-05	7.35017e-08	1.43421e-07	9.49801e-08	1.76897e-08	1.61959e-09	2.41155e-07	1.93353e-06	4.99995e-05	0.00345981	0.00366028	0.0189287
cg18184769	2.95017e-10	6.11454e-09	3.43743e-08	0	3.69887e-07	1.95397e-08	3.04641e-08	0.00274927	0.00272046	0.000208038	0.00142287	0.0146048
cg03593358	5.08739e-09	1.06268e-09	3.10062e-07	1.61717e-07	2.08652e-06	9.67492e-10	0	0	0.000958177	0.00829475	1.39293e-06	0.0267431
cg02156723	0.0167646	0	5.25453e-09	0	0	3.64562e-06	0.00325985	0.00293415	0.000588047	0.00209699	0.00328295	0.00290691
cg20462100	0	2.9727e-08	1.11383e-05	4.8129e-06	2.18453e-06	3.44588e-08	0.0161274	1.55416e-07	1.392e-07	0.00338537	0.000250429	0.00360013
cg22877366	0	0	0	0	0	0	0.00271225	0	0.00797458	0.000553877	0.000139748	0.0148542
cg19940644	1.37739e-09	0.00165054	0	0	1.07575e-08	3.55728e-06	1.83171e-08	1.91742e-08	0.0114497	0.00198378	0.00586543	0.00651589
cg07155422	9.66808e-09	0	4.43321e-09	9.90132e-10	0	0.00482804	0.0102874	0.0115353	0.00694336	0.00384018	0.000229358	0.00487328
cg16305333	0	0	0	0	8.09329e-07	0.000111886	0	0.00173303	0.00110564	0.0273344	0.00176154	0.000459437
cg07731304	0	0.00582073	1.98687e-09	0.00610865	0	0	7.30493e-09	0	0.00817798	0.000111661	1.69418e-05	0.00242586
cg24427243	0	0.0010939	1.38952e-07	2.62395e-09	1.08334e-10	1.32973e-08	0	0	9.69561e-06	8.83754e-06	0.000827559	0.00124989
cg22428027	0.0051807	0.00994113	1.2352e-05	0	2.17782e-05	0.000151243	0	0	0.000333295	0.0163002	0.000655319	0.00553288
cg13868520	7.19723e-09	3.43974e-08	0	0	0	0	0.00017744	0.00737523	0.00539042	0.00224777	0.00885353	0.00106218
cg25382900	0	0.00213572	0	0	9.02335e-12	0	0.0240539	0	0.00683659	0.000648912	0.000141389	2.96944e-05
cg13689066	3.67891e-06	0	0.00022347	0	0	0.0119924	0	0	0.00149109	0.00254469	0.00114667	0.00206919
cg07707505	0	0.00319707	9.60605e-09	0	0	6.88712e-08	0	7.18261e-09	0.00835148	0.00148849	0.0149383	2.02868e-09
cg22123711	0	9.01125e-10	6.03897e-09	0	0	2.21225e-06	0	0	0.00347051	0.0018866	0.00647882	0.000190923
cg10058766	3.59726e-08	2.91792e-09	7.49497e-07	3.9696e-07	6.50499e-08	9.28578e-08	1.78786e-07	0.00241892	0.0040627	0.00116981	1.74134e-05	0.00177505
cg10425291	1.56144e-06	0	1.98778e-06	5.2686e-07	6.85929e-06	0.00450932	0.00186657	0	9.33702e-05	0.00224937	0.00314611	0.00173897
cg20820107	1.64047e-06	0.00354193	7.17742e-06	1.51335e-10	3.06873e-06	7.14517e-08	5.05934e-09	1.69125e-06	4.60603e-05	0.00924899	0.00212177	0.00556295
cg00502254	2.12652e-06	2.25757e-06	2.94732e-06	3.55489e-07	1.01417e-06	0	0.0749184	2.11329e-08	0.0151698	4.3906e-05	0.00281174	0.00710115
cg09247175	1.65697e-07	1.15084e-07	0.0105304	2.41485e-08	1.36962e-08	3.89403e-07	1.56271e-07	0.00129114	0.00641986	0.00150779	0.00597247	0.00432433
cg24492058	9.88798e-09	0	7.29425e-08	8.94576e-08	3.74144e-10	4.18529e-07	6.97001e-09	0	0.0199102	0.000908836	0.000876549	0.000743124
cg06853894	0	0	1.15183e-06	0	1.96102e-05	0	0.000130391	0	0.00298522	1.21517e-10	0.00060379	0.000632068
cg07017532	1.15909e-07	0	1.80338e-07	0.00107152	7.67981e-08	1.47807e-07	3.74634e-07	0	0.000323413	0.0040066	4.34459e-05	0.00527845
cg24941292	0	0.00384268	0	0	1.81107e-06	0	4.75611e-05	0.0400129	4.3524e-05	0.0194223	0.000379815	0.00166512
cg13239848	1.4383e-07	0	8.28396e-06	2.05799e-06	3.59383e-07	0	0.0352202	0	0.00243184	0.0133448	0.00310368	0.00946331
cg21393163	0	0.0102083	0	3.82529e-10	1.51557e-09	9.59496e-10	0.00808206	0.00207658	0.000335383	0.00237067	0.000104423	0.00698707
cg16549957	3.53516e-05	2.58666e-08	0	0.00296784	4.87248e-05	0.0212924	0.00979034	1.62151e-07	0.0092408	0.00491717	0.00257023	0.0026668
cg00175403	7.21626e-09	4.00977e-07	8.61743e-08	1.22129e-10	1.95906e-08	1.08748e-07	1.34575e-08	5.05533e-09	0.000547317	6.07875e-05	0.00690904	0.00216382
cg20136855	1.18123e-07	0.0124313	0.000123397	0	8.49645e-07	0	1.23439e-07	0.0172573	0.00258311	0.00124808	0.00201367	0.00561842
cg22677556	5.61624e-05	0	0	0	6.59538e-09	0	3.3765e-08	4.02872e-09	0.00379745	1.80294e-05	0.00417396	0.0050469
cg15526535	4.11455e-07	0	1.05018e-07	2.77058e-09	3.06664e-08	1.10813e-10	0	1.56638e-09	0.00170613	0.000303257	3.38137e-06	0.00212357
cg05599723	8.74371e-10	8.61842e-10	0	0	0	0	1.2368e-09	0	0.00226832	0.00113595	0.00396801	0.000373922
cg20680726	0	5.06329e-10	1.29837e-10	1.75387e-08	3.29862e-08	0	3.19783e-09	0	0.00300934	0.0169355	0.0173034	0.00662492
cg08538882	0	0	0	0	9.51682e-09	0	4.36294e-07	0	7.64478e-05	0.00864107	3.56346e-05	0.000368235
cg22676023	4.65901e-10	0	0	3.83905e-10	3.96526e-10	1.04363e-09	0	1.97811e-10	8.47939e-05	0.000417458	1.95332e-06	0.00127908
cg23728867	0.0290052	0.013138	0.00155256	0.0137744	0.000464709	0	7.3427e-09	0.0217106	0.0194887	0.0214207	0.00102427	0.00732637
cg06620723	4.88874e-09	0	3.56002e-08	0.00575948	3.97896e-09	1.51776e-06	0	7.91748e-08	0.00112181	0.000665905	0.00116874	0.00406648
cg04275506	0.0340354	0	0.00303057	2.74778e-08	6.35283e-07	0	0.0211711	0.000620688	0.00186821	0.00333238	0.00633938	0.000204033
cg23983887	0	1.5002e-09	1.04169e-10	0	0	0	0	0	0.00973519	0.00408629	0.00147563	0.00572362
cg17494034	0	2.55195e-08	3.89307e-09	8.28328e-09	2.46451e-08	0	1.35761e-09	0	0.000978969	0.000317726	0.000259697	0.0055694
cg06758644	0	0.000907482	3.31883e-10	1.65557e-10	5.85057e-09	0	1.58513e-08	0	0.00438922	0.00317508	0.00254856	0.00533526
cg11217193	7.96465e-07	0.00383168	1.63567e-07	1.98902e-09	5.66558e-09	0.00227019	0.00662317	0.0140662	0.012086	0.000214374	8.34098e-07	0.00182156
cg10622644	0.0297287	0.0120509	0	0.0105809	0	0.000108186	0.0425116	4.54745e-06	0.00849673	0.00916153	0.000265319	0.00311566
cg13466988	6.04822e-09	0	3.75661e-07	1.36081e-07	0	1.48183e-07	0	0	0.0217548	0.000308785	0.00143091	3.71882e-05
cg05654304	0.0119295	1.15546e-08	5.39074e-06	0	4.39481e-10	0.00107635	0.0224511	0.0071272	0.00617499	0.000323492	7.20318e-05	5.36222e-05
cg07586026	8.33186e-09	0	1.07787e-10	0	0	2.11839e-08	0	0	0.0119011	0.00275153	0.000300057	0.000740753
cg00003578	0	0	1.24057e-07	1.6746e-09	0	0	5.6307e-07	0	0.0063624	0.00218066	0.000236938	0.00503859
cg07804749	0	0.00742205	0.00843259	2.79566e-06	2.67054e-09	0	2.181e-07	0.00395408	0.00174021	0.00776244	6.68937e-05	6.7183e-05
cg26933021	1.45776e-09	0.00413659	0.00121385	1.40617e-08	3.74374e-08	0.0147071	0.0368812	0.00761355	0.000245327	0.000154872	0.000167401	0.00764062
cg13314614	0.0442138	0.00780503	1.42294e-07	3.47212e-09	6.86746e-07	0	2.44233e-08	0	0.00184081	0.00460856	0.00108149	5.62199e-05
cg04339837	0.0056729	0.000197718	0	1.26122e-06	6.17753e-11	2.40035e-05	1.20039e-05	1.79077e-07	0.00152721	0.0239534	0.000986588	0.00822918
cg09517873	5.52395e-10	0	1.1825e-09	0	0	0	1.50164e-09	4.71947e-10	0.00651247	0.000109778	0.00104473	0.00228187
cg03546360	2.62694e-07	2.47992e-09	6.30235e-06	0	0	2.28132e-05	0	0	0.000121424	0.000118994	0.000300202	2.60811e-05
cg20849121	0	5.70789e-06	9.05031e-10	0.00950678	1.58731e-08	0.00726766	0	0.00411408	0.0119759	0.00437803	0.0167938	0.00147465
cg15895132	1.16075e-07	8.76976e-08	1.75755e-07	0	4.86605e-05	1.62565e-09	8.66471e-08	0	0.0059108	0.00898363	0.000643813	0.000342638
cg06751920	0.0115206	0.0131012	0	0.00609228	0	0	0.011252	0.00916614	0.0115238	0.000752276	4.10947e-05	0.000322682
cg22673583	2.20812e-06	0	0	3.18995e-08	6.41896e-10	7.363e-07	4.71212e-09	4.0024e-09	0.00135938	8.30517e-07	5.70834e-05	0.00103772
cg26433816	8.13856e-07	0	5.32438e-05	3.92723e-10	2.68693e-07	9.65278e-08	0	0.00202932	0.00123587	0.000114498	0.00059505	0.0118468
cg18839416	0	8.10095e-09	0.0297497	0.0252589	2.88101e-05	8.14084e-05	1.99326e-07	0.00083481	7.9677e-07	0.00272889	0.000864199	0.00153481
cg00945108	0	0	4.68293e-06	0	3.76533e-06	0	8.88018e-11	2.03732e-07	0.000138915	0.00111029	0.00429355	0.000775151
cg23501610	0.00250012	0	5.77102e-07	1.94897e-07	0	9.44233e-06	1.12581e-07	2.07929e-07	0.00451527	0.00878065	1.80674e-05	2.3946e-05
cg23084506	0.00262311	0	0.005191	0.0603549	3.33841e-05	0.0010533	0.0252926	0.000299777	0.00034293	1.33544e-06	7.25237e-05	0.001266
cg10722410	0	0	0	0	4.84119e-11	0	7.29039e-10	0	0.00769169	0.00469776	1.87436e-05	0.00907245
cg13778336	7.82252e-05	1.75206e-07	1.03837e-08	0.00656439	9.3763e-07	0	2.31961e-07	7.79507e-06	0.000497202	0.00038124	0.00202072	0.0100666
cg24594454	6.59744e-08	5.86607e-09	7.77343e-10	4.85532e-07	0	1.82906e-07	0.0163077	3.22019e-10	0.000978515	0.00127085	0.000674718	0.017441
cg22225207	0	5.8687e-07	1.97159e-05	2.37442e-06	0.000611393	0.0161938	1.36935e-06	1.95047e-06	0.000697266	9.23541e-05	0.000434678	0.0108251
cg00700041	0.00260469	0.0282538	0	0	0.050889	2.33171e-09	0	0	0.0610394	0.0169438	0.00698138	0.00162235
cg10444224	1.67077e-09	9.32561e-05	0	3.40553e-08	1.58322e-05	0	0.00426096	0	0.00115081	0.0149607	0.000711483	0.00386087
cg18229396	6.22113e-07	0.0193891	1.58333e-08	5.86637e-08	1.93166e-08	0.00202935	0	0	0.00226155	0.00117105	0.000485812	0.00604606
cg11677705	1.02856e-06	1.20093e-06	0	0	6.70335e-07	0.0183596	0	5.92614e-07	0.00266649	0.000135894	0.00149695	0.00806264
cg16590190	0.000519353	0	4.57608e-07	0	0	0	2.74613e-09	1.64613e-07	0.000949439	0.000149209	0.00352194	0.0195209
cg00831909	0.00668332	0	3.44486e-08	2.77712e-08	3.50997e-06	0.0139033	0.0643024	0.00141115	0.000979724	0.0149632	0.00331555	0.00519105
cg25286482	6.80362e-07	0.00196567	0	1.17017e-06	1.95078e-09	0	0	0.00181772	0.000966037	0.00184017	0.00208048	0.0042158
cg17826518	0	0.000120425	0.000502055	0.000409606	0.00026279	0	7.15776e-05	0.000692834	0.00532433	0.00285295	0.00314507	3.79262e-05
cg04886857	0	0	0	0	2.13112e-09	0	0.0112209	3.47275e-10	0.000172854	1.50539e-06	0.00056726	0.00047354
cg14027957	0.0199751	5.51437e-09	0	0	1.49375e-09	0.0178736	3.34745e-10	0	0.0177306	0.000852799	0.00118117	0.00709988
cg21158795	0.0177883	9.26197e-09	6.63469e-09	0	1.41048e-06	2.67814e-08	0.00700441	1.80252e-06	2.72845e-05	0.000622901	0.00382122	0.000370971
cg23799025	0.00874823	0.00721951	0	0.00105985	2.35605e-06	5.93276e-09	8.92644e-05	0.0317993	0.00867058	0.002966	0.00448529	0.00107665
cg09017235	3.10986e-07	0.0084844	1.05318e-05	0.00102857	6.22956e-09	2.81755e-06	0.0384579	1.39803e-08	0.0067348	0.00155586	0.00364131	7.31389e-06
cg02330214	0	0	0	6.62973e-08	0	0.000974054	2.31503e-07	4.47418e-09	0.00281992	0.00430272	0.00100662	0.00334401
cg11344626	1.57041e-07	2.07384e-06	3.06552e-07	0.00223801	6.56398e-08	0.00262925	0.00390053	0.00939453	0.00230426	0.00317975	0.0103433	0.0229501
cg23813012	7.42012e-10	1.32592e-07	2.85435e-06	1.27683e-09	7.13986e-05	0	0	1.17891e-08	0.000654183	0.000117872	0.0078154	0.0014028
cg01816014	0	0	0.00442063	1.1013e-08	1.9961e-09	0.00748114	0.0246587	0	0.000141351	0.00880963	0.00159542	0.00117312
cg24550112	5.75301e-08	0	0.00541186	0	3.93506e-08	3.19007e-09	0.00561097	0	0.000132051	0.00134351	0.00166665	0.000258676
cg26608693	0	0	4.13453e-06	2.34528e-09	6.82807e-08	2.61842e-07	0.000492697	0	0.00649542	0.000297671	0.000546287	0.00663683
cg08425678	1.4227e-08	3.48411e-09	0	7.78262e-11	1.64529e-07	3.73059e-06	2.11582e-07	2.68782e-07	0.0044055	0.0199929	0.00155439	0.000738375
cg14093474	0	4.01079e-09	0	5.29204e-08	2.12956e-10	1.86241e-10	0.00632194	1.27415e-09	0.00356917	4.16024e-06	4.38084e-05	0.000273272
cg10444683	0.00412161	0	2.30571e-06	8.27128e-07	2.90578e-07	1.04501e-07	0	3.22619e-07	0.000510882	7.19666e-05	0.0065331	3.57091e-07
cg02887997	3.56153e-05	0	0.00367901	3.62541e-09	1.765e-09	9.55158e-10	7.91254e-08	6.11226e-09	0.0190515	0.0106745	0.000209399	0.00137265
cg08482465	0	2.0459e-07	1.18029e-06	1.75299e-08	0	2.0181e-07	0	0	0.00216987	0.0128134	0.00165504	8.61011e-05
cg19621427	1.27368e-06	0	0.00436779	7.75723e-07	5.84913e-08	3.14862e-08	0	1.71576e-08	0.00747343	0.00190989	0.000762833	0.00907981
cg17844599	1.34454e-05	0.0208523	0.00672083	0	0	0.000288226	0	0.00682125	0.00288413	0.00020998	0.00185521	1.00178e-06
cg24594979	0	4.16005e-08	1.96485e-07	0	9.58757e-08	0	0	2.37051e-07	0.000149268	0.00775358	0.00487086	0.00456585
cg04793989	3.33232e-07	0	5.02012e-07	3.90392e-07	7.41957e-09	3.60342e-06	4.35754e-06	5.92325e-10	0.00218969	0.00731152	2.00193e-05	0.00410327
cg07475390	0.0060746	1.49817e-10	1.35094e-06	0	1.76583e-08	3.64449e-10	6.35182e-11	1.26354e-08	0.0140685	0.0100786	0.00601602	0.00027545
cg16164607	0	0	0	0	0	0	1.69893e-06	0	0.00781797	1.09211e-05	0.00516564	0.0012396
cg04145937	1.35865e-05	0.00716836	0.00416257	0.020001	0.0432017	0.00621214	0	0.0088916	0.0059943	0.000184296	0.000952181	0.000382371
cg17810211	0.0305321	0.0201679	3.64983e-08	0.0350862	0.0119346	0.00404569	3.23022e-07	4.92602e-09	0.00261073	0.000596273	0.00461246	0.000675213
cg01715450	0.00337242	0.014218	2.3098e-07	1.85015e-07	4.15821e-06	0	0	0.0194963	9.62673e-07	0.000800717	0.000110744	7.2806e-05
cg27573298	1.08549e-07	6.58115e-09	8.31984e-09	0.0177551	9.3238e-10	3.47386e-07	0.00156189	0.0131777	0.00141705	0.00151434	9.72893e-05	0.00938266
cg22693638	0	4.93467e-07	0	0.0460865	0.00019768	0.0140359	9.03904e-08	2.56814e-07	0.00339406	0.00215157	0.00320812	1.15165e-05
cg26353598	4.53172e-09	1.25743e-07	7.50728e-07	0	0	0.00555873	2.69264e-07	0	0.00168415	0.00110403	0.002442	0.00923774
cg21012125	2.1401e-06	6.7917e-08	1.19702e-05	3.19091e-08	0	1.55115e-06	0	1.84082e-07	0.000281856	0.00121755	0.00677513	0.0239719
cg00980060	0	0.0227476	0	3.22671e-06	1.01872e-07	0.00125085	1.46167e-08	2.18944e-08	0.00235175	0.0108655	0.00854435	1.42323e-08
cg20971147	1.70471e-08	3.95895e-08	5.15457e-08	3.29934e-10	1.31455e-07	2.88828e-08	1.12288e-07	1.10966e-07	0.00575759	0.00564145	0.000312366	0.000466761
cg17785202	0	7.51355e-09	1.13722e-07	0	2.97333e-09	0	0	0	0.00709222	0.00720907	0.00202523	0.0139777
cg02852847	0	1.28688e-07	7.18426e-07	2.50925e-08	2.28637e-08	0.000608229	0	2.45965e-08	0.00391166	0.000561558	0.00110264	0.0029253
cg09332996	0	8.85948e-07	0	1.28742e-06	2.18623e-06	1.24441e-08	0.0108557	0	0.0063731	0.00335717	1.62713e-05	6.62168e-05
cg17897187	0	0	5.59725e-09	0	2.03102e-08	2.77572e-07	0	6.15322e-07	0.0100199	0.0024964	0.000137638	7.27255e-05
cg11964773	1.42117e-08	4.60188e-08	3.00187e-06	2.67166e-07	1.35648e-05	4.25678e-09	6.49332e-10	0.000764912	0.00497032	0.00194893	4.28105e-06	0.000225532
cg12873454	9.9151e-08	1.42925e-08	0	0	0	4.57926e-07	0.00502253	4.22466e-07	0.00117009	0.000829484	0.0023153	0.00174405
cg15007156	0	3.12829e-09	0	0.00568018	0	2.61817e-08	0	0.0191665	0.0011804	0.00209699	0.0127846	0.000110652
cg25104105	6.75847e-06	0.0224036	1.25662e-09	1.16885e-10	0	0	0	5.8525e-08	7.94198e-05	0.000745888	0.00241939	0.00355664
cg04996873	0	0	3.62053e-10	0	2.31224e-10	1.73156e-10	6.15016e-09	7.10542e-10	0.00269704	0.00995563	0.00222067	0.00136251
cg22507756	9.96977e-08	3.27421e-07	0	7.11164e-07	1.75744e-06	3.19244e-05	0.0298241	0	0.00180532	0.000182692	0.0126138	0.0266149
cg08538034	0	0	1.01113e-08	2.27763e-08	1.08796e-05	0	0.0288633	4.58341e-07	0.000301501	1.77029e-06	0.0031699	0.0144936
cg15118606	0.0212189	6.43532e-10	0	1.1812e-09	1.41026e-09	0.00935987	4.04697e-10	5.05561e-07	0.00158052	0.00912317	0.00118842	0.00214856
cg22507727	0	5.7517e-09	0.00189136	1.59913e-06	8.74866e-08	4.80417e-07	0	1.48828e-07	0.0023088	0.00204471	0.00251654	0.00130359
cg22790758	4.36618e-07	0	7.74656e-09	0	1.55642e-07	0.00414509	0	0	0.00198929	0.00487019	0.00294137	0.00110006
cg22386492	0	6.15155e-10	3.15128e-06	5.90477e-08	0	0	0.0237165	0	0.000556001	0.00192026	6.78523e-05	0.00372993
cg01017257	0.00130091	0.0220871	9.31986e-05	2.91549e-06	3.19587e-06	1.77738e-06	0.00307304	1.51302e-09	0.000283501	0.00226958	0.00104409	8.33762e-07
cg16985952	1.60251e-09	0	1.1548e-09	0	1.95147e-09	0	0	0	0.00124814	0.000231574	0.00264297	0.000111839
cg06887407	1.24098e-07	3.50547e-09	1.14723e-10	6.05911e-09	3.7975e-10	0	9.22975e-10	0.00676044	0.00028384	0.00155573	0.001349	0.0110141
cg19260606	1.91778e-10	8.60783e-07	1.59893e-08	0	1.09489e-07	0	0.0136549	0.000109617	0.0104451	0.0012992	0.000493871	0.00155321
cg01567509	1.30845e-05	3.71257e-10	0	0	2.11769e-08	1.92888e-05	0	1.28406e-10	0.000318476	0.00151241	0.00360274	0.00545763
cg27538859	1.41756e-07	1.28584e-07	0	0	5.56114e-08	2.98036e-06	8.93207e-06	0.0116906	0.000331714	0.000774244	0.00411188	0.000733388
cg18861119	4.00889e-07	2.2663e-06	3.31044e-08	0.014778	3.37063e-06	1.14247e-07	0.0106651	0	0.00102088	0.0055027	5.90624e-06	0.0131354
cg21581845	4.40351e-06	2.42677e-05	0.00431424	5.24821e-07	0	4.2267e-05	2.22425e-07	0	0.00435159	0.00537716	0.000485611	0.00452456
cg01208873	3.20224e-09	0	0	0	2.80355e-08	8.23853e-10	9.1631e-10	0.00475876	0.00883106	0.000918087	0.000610767	0.00389174
cg02625804	0	0	0	0	5.22473e-10	6.17428e-08	0.0254561	0.000422607	0.0196337	0.00746885	0.000328211	0.0312616
cg20299399	3.83964e-10	0	1.55874e-08	8.72604e-09	2.85349e-08	0.0186152	0.0273971	0.0025749	0.00683066	0.000517687	0.00179612	0.00321963
cg17596058	1.06865e-06	0.00580045	0.00997851	0	0	4.34438e-08	2.59738e-07	0	0.0017113	0.0158371	0.00090769	0.0219949
cg00809863	1.11017e-09	3.68058e-08	0	5.50394e-08	4.94995e-07	1.37216e-07	9.78725e-09	0.00169489	0.00335804	0.00968465	5.99808e-05	0.0156874
cg24943198	1.30453e-05	0.00401401	3.59774e-07	2.30009e-10	5.04797e-07	1.3515e-07	0	0.0271769	0.00149343	0.00286513	0.00067166	0.000573113
cg12485744	8.51948e-08	0.00582354	1.42873e-07	0	0	4.43888e-09	0	6.20383e-08	0.00214608	0.0013975	0.00149018	0.000205665
cg07370352	3.07158e-09	0	0	1.75999e-08	4.19264e-09	0	2.1201e-09	7.7107e-10	0.00381764	0.00264057	0.0027966	0.0079405
cg21413173	1.6874e-07	0.00952342	2.55954e-09	2.04867e-09	4.04184e-05	2.63969e-05	3.67135e-07	3.84496e-07	0.00508157	0.0124491	0.00281354	0.00250711
cg18865535	2.80748e-08	2.08042e-08	0	1.47457e-08	2.74921e-08	5.83968e-07	1.37853e-07	2.12069e-07	0.00300158	0.005418	0.000246825	0.00218646
cg23243884	1.35359e-06	2.605e-08	1.73239e-08	0	0.172614	5.68169e-08	2.9118e-07	0	0.000376638	0.000146546	0.000228884	5.15793e-06
cg16552271	0	7.12841e-08	0	0.00138127	1.59554e-05	3.69964e-07	1.55102e-07	0.00111522	4.26168e-05	5.64136e-06	0.000956028	0.0021186
cg07901253	0.00446007	0	0	0.00783649	7.97898e-06	0.00583147	0	1.2218e-07	0.00184495	1.65522e-05	0.000783298	5.56745e-05
cg16674264	3.27625e-05	9.10564e-08	4.3579e-07	0.00730848	6.13795e-07	0	1.33883e-06	1.66097e-08	0.00615303	0.00125193	0.00322331	0.000998394
cg05338397	6.2917e-08	0.0124416	0.00442205	1.36561e-10	0	1.4472e-08	0.00445686	2.01505e-08	4.69285e-05	0.0129659	0.00670016	0.0108255
cg20746795	4.52009e-08	9.89164e-11	0.00800813	0	7.64819e-07	0.0051423	0	0.00226727	0.00589736	0.00411739	0.0133739	4.53146e-05
cg24349832	4.7921e-09	0	0	1.07409e-08	0	0	7.72751e-09	0	0.00706712	0.00138839	0.00165435	8.73194e-05
cg05385377	0	0.0167977	0	2.69086e-09	6.63786e-07	6.13299e-07	0	5.21414e-09	6.88272e-06	0.00141964	0.0124727	1.73764e-06
cg10758286	0.00589429	0.0133441	1.05438e-09	1.43975e-06	0.0580771	0	0	0.00165811	0.000832364	0.00231988	0.000125783	0.00111297
cg07180646	0	0.00102946	0	0	3.18449e-10	0.00440239	1.16573e-08	0	0.00397211	0.00253166	0.000416014	0.000972935
cg21913886	6.50448e-08	5.63741e-08	1.5145e-06	0	1.7261e-07	1.12719e-06	0	0	0.000310313	0.00103305	0.000708676	0.00236122
cg10107292	6.1102e-07	0.00485734	1.02786e-06	8.28752e-06	1.18449e-09	0	5.73809e-08	0.0191227	0.00462042	0.0100967	0.00102583	0.000444794
cg22670675	0	0	3.26983e-09	0	2.15789e-09	2.5891e-10	0	0	0.00763823	1.09482e-06	0.000774538	0.00176414
cg21005438	1.898e-06	1.77864e-07	0	7.23008e-10	4.62575e-08	0	0.00117083	0.00205682	1.05235e-06	0.00247566	0.00137774	0.00821013
cg09022584	0.000897187	1.84357e-08	0.00391295	2.59401e-10	0.000375872	0	0.380887	4.96164e-08	1.07849e-06	0.000415228	0.00164122	0.000643366
cg24435669	3.2152e-08	0	1.99848e-10	0	0	5.04278e-08	0.00802327	1.27199e-08	4.87943e-05	0.000724987	0.00161326	9.43515e-05
cg00524963	2.78341e-06	0.0020893	2.90995e-09	1.88727e-07	0	5.73392e-09	3.76212e-08	0.00131673	0.000587022	0.0107237	0.00176227	0.00104764
cg17750038	0	0.00871663	0	0.00039704	1.76337e-06	5.39751e-06	1.06304e-08	0.0129963	0.00894934	0.00213025	0.00496211	0.000142103
cg11799650	0	1.48334e-06	0.00011946	2.77618e-09	1.17773e-07	0	0.00888312	0.000856539	0.000246349	2.31609e-05	0.00109872	0.00140043
cg03773198	7.24702e-09	0	5.08795e-10	2.50861e-08	4.48571e-09	1.93561e-10	0	0	0.00109506	0.00303028	0.00203316	4.16707e-07
cg07312051	0	0	2.39879e-06	0	0	2.04505e-07	0	2.42555e-07	9.68825e-06	0.000552398	0.00112386	0.004138
cg00970752	0	0	7.81756e-09	2.61541e-09	0	0	0	1.62089e-09	0.0204155	0.000329765	0.00226307	0.000498996
cg25978218	0.00755453	0.0214122	0	0.0099749	0	0.0112112	6.59927e-09	6.77357e-09	0.000145127	0.000183225	7.59876e-05	0.00893889
cg17843487	1.79462e-08	0.0149917	0.000816742	0.00165375	3.13424e-08	8.96503e-10	0.00538963	3.86472e-08	0.00114601	0.000136367	0.000991827	0.00452686
cg03096785	0.00175231	0.00235898	0	0	3.13117e-07	0	1.47321e-06	0	0.000550527	0.000157697	0.000383948	0.00107571
cg06358218	3.77823e-07	1.78989e-07	0	0	0	0.000763512	0	0.0234945	0.000170666	0.00454456	0.00613589	0.00225509
cg13551783	3.49289e-07	0.0129587	1.32998e-06	1.34343e-08	2.59645e-07	5.91165e-06	6.37958e-07	4.08975e-06	0.00356865	0.0027319	7.54997e-05	0.00237956
cg19267254	1.0753e-08	3.91391e-08	0	0.00935112	1.66602e-09	1.66948e-08	0	0	6.13223e-05	0.00018579	0.00795576	0.00571829
cg26884180	7.84785e-10	0.00803844	6.69818e-10	0	4.07654e-10	1.01697e-09	0.0048007	0	0.00344147	0.000265653	0.00357151	0.00010184
cg10321393	3.84997e-07	2.14038e-07	1.25306e-07	0.000716721	7.04906e-08	1.24957e-08	0	0	0.000999981	1.0806e-05	0.00330487	0.0043576
cg17385448	0	4.17012e-07	0.0036755	3.11128e-07	7.06072e-08	0	0	0.0422958	0.00963298	0.00514541	0.000388529	0.0020575
cg13390004	7.90304e-07	0.000491968	4.70919e-07	1.85417e-09	1.23521e-09	0.00231729	0	3.71361e-08	0.00309939	0.0101192	0.000539824	2.55972e-05
cg24675056	1.4427e-07	0.0014039	1.43596e-08	0	0	0.00018862	0	0.00573422	0.00768837	0.00420996	0.00204189	0.00970864
cg19916794	1.78717e-08	0	4.16319e-08	0	7.71714e-08	1.95459e-08	0	0.00750588	3.54916e-05	0.000690192	0.000280322	2.80545e-05
cg09028651	0	0	6.97621e-09	3.28957e-08	0	0	0	0.00109951	0.0125763	9.08426e-05	0.00291092	0.00100346
cg05337019	4.65006e-08	0.00626576	3.88567e-09	1.37119e-09	4.99129e-06	0.0135504	9.82899e-08	0	0.000789172	0.00151485	0.00170913	0.000223755
cg13454846	0	0	9.50395e-07	3.49538e-08	4.38798e-08	4.62047e-07	0.033686	6.15635e-08	0.000481486	0.00219608	0.000461994	0.00224
cg09167414	0.00647446	0	0.00224023	0.00392813	0	0	4.13649e-08	0.00612899	7.61979e-05	0.0157633	0.00171047	0.00234679
cg16004427	1.80566e-09	0.00443525	0	0.0126153	0	0	2.81569e-07	0.000538379	0.0204455	2.23082e-06	0.000945505	0.00343242
cg17276021	0.0289889	0.00616347	0	0.0434563	0.00909056	4.56774e-07	5.43508e-08	0.0615118	8.38899e-09	0.00302483	0.00223487	0.00473553
cg19759788	5.59891e-07	0.0142153	2.6608e-08	9.30271e-08	4.04923e-07	0	0	0.0100027	0.00198695	6.03572e-05	0.00082972	0.00189659
cg16519300	2.76162e-06	2.01248e-08	0	0	0.0246581	6.4254e-07	0.0118543	1.25998e-06	0.000127997	0.00432679	0.000265629	0.00103287
cg23002761	0.0232005	0.00645148	2.34066e-08	0	1.588e-05	1.90293e-05	0.0106219	0	0.00253616	0.0116156	0.00113556	0.000580028
cg15472071	1.5063e-05	0.00652132	0	0.00522586	0.000233366	1.49254e-07	0	1.72746e-07	0.00148023	0.00257182	7.48533e-08	0.00996542
cg07107113	2.45198e-07	4.27261e-07	0	0.00167051	6.72075e-07	9.84524e-06	0	0.0169136	0.00109567	0.000384498	9.45022e-05	0.0079709
cg08258719	5.53375e-09	7.19134e-05	8.46071e-10	6.80268e-09	4.70143e-09	8.14537e-09	0.0382425	0	0.000972803	0.000302796	0.00104752	0.00101527
cg12068257	0	0	4.23109e-09	0.0022594	2.41486e-09	0.00851964	0	0	0.00501813	0.000501227	0.000523692	0.0113282
cg05960182	0	0	1.14047e-10	0	0	0	0	0	0.00225918	0.00234847	7.44741e-05	0.000455789
cg24735235	4.61165e-09	2.77723e-09	0	0	0	0.00115304	0	7.84257e-09	0.0135513	0.00771148	0.000546656	0.00108172
cg04889800	0	0	0	0	0	0	0	1.00941e-10	0.00353706	0.000215412	1.55748e-06	0.000868034
cg19025461	0.000612022	0	3.16503e-08	7.28197e-11	4.77714e-09	1.77679e-09	0	8.5578e-11	0.0300511	0.00076008	0.000289059	0.000545261
cg01429859	5.29697e-08	0.00445793	1.32566e-06	1.516e-07	5.82769e-07	0.0125852	3.71326e-09	0.00462517	0.00886914	0.00146483	0.00647468	0.00375237
cg25980637	7.14774e-05	7.9859e-07	1.1631e-05	1.41866e-08	2.4667e-07	4.19226e-07	0	3.43555e-08	0.0210921	0.000734809	0.00453671	0.000395748
cg09409930	7.3881e-06	0.0137131	0.0187419	0.00383771	0	2.2457e-06	0.00121981	0	0.00183526	0.00410665	0.000140949	0.0141678
cg18147543	2.33405e-08	0	0.00111326	8.24137e-09	0	5.26026e-07	7.06969e-09	2.6003e-07	0.00519148	0.000130621	3.08218e-05	0.000651172
cg03515844	0.0131031	0	3.43481e-07	2.76518e-08	5.66015e-06	0.00118073	0.0102152	2.12417e-08	0.00190281	0.000241095	0.00776505	0.000788064
cg04211179	4.28327e-09	0.000254336	1.24778e-09	1.16893e-09	0	0	0	1.85567e-08	0.00113201	1.50299e-05	0.00196727	0.000662288
cg00978570	1.60785e-09	0	9.65535e-10	3.76649e-06	4.21528e-09	0	1.7089e-07	5.10104e-08	0.000954643	0.000411473	0.000211339	1.11221e-06
cg24525573	2.42344e-09	1.12295e-08	0	0.00746156	0	0	1.11687e-08	1.83134e-09	0.00240283	0.00142044	0.00258644	0.000127727
cg21421278	0	1.17224e-10	1.63997e-08	0	8.87011e-08	2.53069e-09	1.38229e-07	1.55663e-08	0.000371773	0.00706384	0.000489152	0.00242541
cg16110455	0	0	0.0031725	0.00670956	3.66262e-07	0.000753056	0.00925978	4.33453e-07	0.0024286	0.00230769	2.97423e-05	0.000766136
cg14742211	3.99065e-09	7.6364e-08	1.68215e-07	0	0	0.00232334	0	0.00307616	0.00512219	0.00276365	0.0010485	4.26905e-06
cg22431228	4.90975e-11	0	0	4.11105e-09	0	0	0	0	0.000409003	0.00560697	0.000635057	0.00117518
cg12218389	0.00482156	1.48192e-07	0.000131245	0	1.59985e-05	6.36595e-10	6.31928e-07	0	0.000158594	0.00614315	3.29218e-05	0.00162429
cg25851313	0	0	0.00542053	0.0163042	0	0.00782521	1.14384e-08	2.62872e-07	0.000314538	0.00306149	0.000512278	2.56751e-07
cg27525524	5.22063e-08	0	0	0.0524408	8.27598e-08	1.03163e-08	0.0660962	0.00222189	0.00133559	0.00591125	0.000465012	0.0253937
cg03258665	0	0.00234187	1.81347e-08	3.93928e-07	5.6667e-09	5.26072e-11	1.4576e-07	0	1.57252e-05	0.00796086	0.000607996	1.28091e-07
cg26371327	4.9365e-09	0	0.00358579	2.13296e-09	0	0	0	3.92604e-09	0.000704664	0.000343558	9.33696e-05	0.0012706
cg15146752	0	4.23246e-07	0	2.29061e-08	3.57908e-08	4.3103e-07	0	6.766e-09	0.0187564	0.00324937	0.00540896	0.00177206
cg09178261	9.8657e-07	0.00850062	5.53649e-08	0.0210871	5.13123e-07	0.0229473	0	9.02927e-09	0.0228312	0.000753966	0.00175398	0.000893096
cg20312132	4.66485e-07	4.77859e-08	0.00113291	0	0	9.92179e-08	8.97882e-06	2.89877e-08	0.00751361	0.0107857	0.000370784	0.00420279
cg18787437	0	0	0	3.32433e-10	3.50248e-10	0.009363	0	0	0.00288726	3.80178e-05	0.000702118	0.0136943
cg13460168	0.00147444	0	8.06077e-06	0.00603365	4.71468e-07	8.54517e-09	4.98603e-07	0.0188908	0.000451119	0.0007015	0.000121281	0.0190018
cg02998240	0	0.00119402	0	6.90487e-07	2.80492e-07	1.08954e-06	0.0290836	1.87986e-07	0.00439526	0.000370957	5.06474e-05	0.00202718
cg06365898	0	0	0	1.87022e-08	0	0	1.18817e-08	0	0.000405924	3.98044e-06	0.000184072	0.00952074
cg20430773	0	0	1.21106e-11	0	0	0.00126114	1.32235e-08	0	2.74012e-05	0.00058359	0.000430807	0.000153747
cg03887218	0	0	0	0	0	0	0	0	0.00240581	0.00179327	3.9578e-06	0.0125876
cg25220781	2.10629e-05	0.0179538	1.4229e-07	1.45481e-05	2.14559e-06	0.00121506	1.70102e-05	5.87757e-05	9.07805e-05	0.000764263	0.0028623	0.0149062
cg18669381	0	0	1.02844e-05	0	6.41739e-05	3.6376e-07	0.0251088	0.0073945	0.00908777	0.000764605	0.0106392	0.00110988
cg11570511	3.87993e-08	5.94452e-08	0	0	1.01347e-08	1.42195e-07	1.49933e-06	4.53485e-08	0.00104375	1.2217e-06	0.00712418	0.000272467
cg10454529	0	0	0	0	8.58545e-08	0	1.15869e-08	5.96227e-08	0.00143398	0.00871612	0.00850705	0.00325868
cg14429204	2.81902e-09	3.19762e-08	7.85273e-07	1.03334e-06	1.31439e-08	1.4294e-07	0	7.60749e-07	0.00303203	0.00742227	0.00138681	0.00303335
cg03522107	4.6773e-09	0.0109114	0	0.003482	0	0	0.00015555	0.00783585	0.000106945	0.000193777	6.93211e-05	0.0211263
cg02987928	0	6.32263e-08	0	1.61731e-06	0.000139226	0	7.33676e-07	1.11496e-07	0.00439484	0.00164359	0.00153078	0.0177251
cg20611680	1.53906e-07	1.18025e-08	2.33225e-08	1.1038e-08	0	8.98515e-08	6.53217e-08	7.10504e-09	9.14191e-05	8.27161e-05	8.08977e-05	0.00965241
cg17463745	0	0.000189922	0	0	0	0	0	3.20904e-10	0.000291658	0.00373543	0.000462276	0.00753402
cg16312002	1.12982e-08	1.47024e-08	4.36196e-07	2.12314e-07	1.92577e-07	7.37378e-10	0.00209411	0	0.00807376	0.008938	0.00203226	0.00359019
cg07781491	0	0	1.2664e-09	0	6.00461e-11	1.25547e-09	0	0.000470212	0.000290604	1.1447e-05	0.000172896	0.00754681
cg11211795	0.000189104	0	0	0	4.94131e-10	0	0	0.000186621	0.00409423	0.00164822	7.20745e-05	0.00543184
cg04226804	2.71113e-09	0	0.000304086	0	1.41356e-08	0	0	0.0119884	0.00156074	0.0023626	6.92273e-05	0.0169848
cg10623389	5.84901e-05	0.0215971	0.022088	0.00520053	5.7247e-09	5.09553e-10	3.46887e-06	0.0138369	0.00119072	0.00322095	0.000311954	0.00625442
cg15553418	0	0	5.63947e-05	0	4.58293e-08	0	7.11307e-08	0.00901146	0.00104002	8.23165e-06	0.00986799	0.00219242
cg20433455	4.83636e-07	0	1.05896e-07	6.48133e-07	1.05884e-07	3.97593e-07	0	0	0.00138149	0.00098732	0.00367094	0.00349659
cg17859706	0	0	1.86796e-05	1.25538e-10	0	8.30312e-08	0.0120101	0.0195387	0.00761284	0.00498312	0.00384451	0.000578324
cg16384864	3.74162e-06	3.62981e-09	0	0	8.93517e-09	5.98722e-10	0	0	0.0115581	0.00157426	0.00025415	0.00155078
cg23213892	0	4.12197e-09	0	0	0	7.79458e-10	0	0.00179485	0.00625131	0.000126929	0.00100079	0.000786671
cg06800301	0.0189648	1.60142e-07	0	0.00801187	2.37648e-06	2.79864e-08	1.78954e-07	0.0039443	0.000880545	0.00081635	9.09444e-05	0.00040717
cg07121795	6.01704e-09	2.23817e-07	0.00128079	0	2.7521e-05	1.25738e-08	0.000741728	4.55965e-08	0.001715	5.10634e-06	1.04663e-05	0.00588353
cg03920729	4.96493e-07	0	3.86075e-06	9.39107e-06	3.43252e-06	1.17817e-05	0	0.00147894	0.000162643	0.0106527	0.00229415	5.08785e-05
cg09883381	0	0	4.93304e-07	9.55119e-09	0	4.44238e-07	0	0	0.00225546	0.00143522	0.00486593	1.27337e-05
cg12462858	0	0	2.31428e-07	0	1.93519e-07	0	0	0	0.000706074	0.000430784	0.00353767	0.00291088
cg12918271	0	0.000817264	0	1.65007e-06	0	0.00804489	1.60449e-06	0	0.000472691	0.00227601	2.93756e-09	0.000544702
cg26022684	1.30692e-08	0	0.0421611	0	0	0	1.53011e-06	0.0013438	0.000876727	0.000858118	9.46471e-05	0.00011196
cg06093070	1.45296e-08	0.0201171	3.11037e-08	0	5.72659e-08	5.3788e-07	0.0195193	1.39635e-08	0.00217579	0.0028456	0.0049395	0.00136622
cg12442246	9.35044e-06	0.0012906	7.50981e-05	3.84258e-10	1.20202e-07	0	0.00433381	6.62615e-10	0.00187856	0.000825402	0.0049642	0.0359599
cg13486430	1.85179e-06	0.0116312	4.05831e-05	0.00349686	0	6.98097e-08	0	0.00111563	0.000549464	0.000964584	0.0023825	0.00658433
cg02063695	0	0	0.0115839	0	1.93293e-08	0	0.000185849	0	1.01795e-05	0.00516966	2.75707e-06	0.00877742
cg25196716	0.00785249	1.0908e-09	8.97606e-08	0.0386126	2.19809e-07	0.0101489	0.00443515	0	0.00343132	6.11226e-05	0.00146387	0.0146086
cg15629460	0	0.00050864	0	1.22119e-07	2.04803e-09	0.0131589	3.3729e-09	0	0.00509399	0.00688833	0.00012058	0.00603709
cg06094126	3.91778e-05	0	0.00111069	0	0	0.00625816	0	0	0.000804808	0.00943402	0.000219382	0.018901
cg24875017	3.71657e-11	0.00727864	5.65646e-10	7.40093e-10	4.03124e-15	0.00984726	4.94403e-09	0	0.00614979	0.000494786	6.66587e-05	0.00432155
cg05208572	0	0.00249715	0.00315875	1.8372e-08	1.61407e-08	0.00323459	0.00810273	0	0.0150165	0.00418866	0.000134663	8.78166e-06
cg27544000	1.90434e-08	4.50992e-07	2.16978e-07	5.8799e-09	0	1.17674e-07	0.00125737	0.00824553	0.000457168	0.00295824	0.00332692	0.000852324
cg10335333	0	9.28859e-08	0.00232534	0	0	4.09295e-08	0.0146557	5.02714e-08	0.00530319	0.00288884	0.000278393	0.00130606
cg12296269	2.72742e-08	0	5.94941e-09	0	5.60468e-06	3.93101e-09	0.000117389	7.25451e-09	0.00336318	0.0038986	5.45961e-05	2.2062e-07
cg14981532	0	1.71424e-08	0.000351304	1.16856e-07	5.33744e-08	0	1.17632e-10	5.18013e-10	0.00118282	0.00860539	0.000140329	0.00711497
cg27227029	0	0	0	0	4.18849e-09	0	6.59857e-10	0	0.00692104	0.0052116	5.80887e-05	0.00354763
cg26664206	0.000624181	0.00764422	0.00755173	0.00695911	0.0342887	0.0140687	0	1.06339e-08	0.00251848	0.000277344	0.000896072	0.00114801
cg18862597	3.07119e-06	0	0.000931151	0	0	0.000978569	0.000145084	0.00046142	0.000291015	0.00154232	8.06826e-05	0.00496329
cg00714888	0	0	3.92803e-10	6.19989e-09	0	0.00416129	0.0020534	0	0.01064	0.00449586	0.00321327	0.00553336
cg27582013	0	3.16795e-08	1.80861e-06	5.6697e-07	0	0	0.00539457	1.39187e-07	0.0128953	0.0192481	0.00203193	0.000416169
cg16716295	0.00711028	0.00144608	0	0.00143839	1.82731e-05	0.00788855	2.32299e-09	1.06326e-08	0.00323424	0.012271	0.000213708	0.0132501
cg06911110	0.00782808	1.15257e-08	0.00632743	1.97056e-07	5.8323e-10	1.08151e-07	7.36851e-10	4.74443e-09	0.0005277	0.000886271	0.00118192	8.79398e-07
cg04875062	1.15897e-06	0.0358504	0.00512408	2.86389e-07	3.18333e-06	0	0	0	0.00117268	9.5724e-05	0.00359433	0.00490722
cg04236263	0	0.00171883	0.00140079	0	4.6525e-10	0	6.96375e-08	9.06003e-07	0.000141396	0.00102877	0.00179982	0.000554788
cg05055766	1.23462e-10	2.57009e-07	2.31904e-08	0	0	5.57313e-10	0.0113621	6.44571e-08	0.000242821	0.00135661	0.000359636	0.000437708
cg05643703	1.63323e-09	3.64278e-09	2.91865e-08	0	1.35208e-08	1.75707e-07	0.00302953	0.00272141	0.00764137	6.04695e-05	0.00044687	0.00299701
cg01603374	3.14729e-09	0.00107529	0	0	5.79765e-10	0	1.27691e-06	1.02669e-08	0.00461409	0.0017429	0.00172267	0.002359
cg00569276	0	0.0204195	0	0	2.38199e-08	0	0.00527524	0	0.00949333	0.0102447	0.00996449	0.00046158
cg00924685	0	0.0302273	0	0.00951284	1.3193e-08	0.00066411	0	0.00372496	0.000194868	0.0059891	0.000311187	0.00247359
cg10432422	1.31478e-09	0.0111718	0	0	0	0	3.4067e-09	0	7.12758e-07	0.00119165	8.62406e-06	0.00357673
cg26516532	5.81481e-09	0	0	0.00670512	0	0	0	0	3.33189e-05	0.000216194	0.000320721	0.00101649
cg04684114	1.78347e-09	0.00281468	1.28687e-08	4.33828e-06	0	0	0	0	0.00210514	0.00118854	0.00105629	1.7598e-05
cg27576785	1.93772e-08	1.24819e-06	0	7.20806e-08	0	4.94275e-06	1.0515e-07	0.00567298	0.000199099	0.00191556	0.00355133	0.00362072
cg16430862	0.00406406	4.83158e-11	5.99576e-10	0	0	1.50752e-10	0.042046	0.00263975	8.26352e-05	0.000184773	0.000429686	0.00532005
cg23013029	0.0199766	0.0194647	8.4506e-09	1.36744e-07	0	0.0142689	0	0	0.00764341	0.002144	1.46263e-05	0.000443192
cg08877463	7.34734e-06	2.44445e-08	4.38166e-08	0.0169731	0	1.06914e-06	0	0	0.0118576	0.0016151	3.96232e-05	0.00116412
cg19414383	0	2.45978e-06	0	6.61184e-09	1.73132e-06	5.02793e-06	0	0	0.00127587	8.22543e-05	0.00267769	0.00971398
cg14524955	1.07033e-07	2.11249e-06	0.00774416	2.01158e-06	0	0.00348504	0.0196591	4.69894e-09	0.00786199	0.00455834	0.0194783	0.000882548
cg24724618	8.52718e-10	2.0009e-09	3.18716e-09	0	0	6.50138e-08	0.000917189	2.62643e-09	3.11164e-05	0.018294	0.00101728	0.000107156
cg06772309	1.42008e-10	0	0.00203641	0	0	0	1.991e-09	0.000651694	0.0252113	9.78251e-05	0.00180416	0.0121142
cg11213707	0	1.03693e-09	0	0	8.06532e-09	0	6.28377e-07	0	0.0100447	0.007376	0.000543734	5.04004e-05
cg00025357	1.68167e-09	0.00794091	0.00492066	6.53369e-09	2.08413e-07	1.38094e-08	0	0.00256373	3.40929e-05	7.16925e-05	2.59766e-05	0.00111621
cg21930668	3.11942e-07	0.00765821	4.57705e-08	0	0	1.74398e-09	0	3.53467e-08	0.00323485	7.59743e-05	0.00222993	0.0059601
cg08277548	9.02539e-11	0.000829909	4.25575e-09	1.39281e-11	2.62211e-09	0	0.00825513	0.00586978	0.00347876	0.0018504	0.000280584	0.00383584
cg08939394	2.65774e-09	1.49144e-09	0	0	0	4.66483e-09	0	0	0.0144651	0.00260711	0.00105077	0.00346521
cg11347165	0	0.011876	0	0	0	0.0131869	1.05409e-06	0	0.0187286	0.00477149	0.000504814	0.00626935
cg23228178	0.0103418	5.46148e-10	1.04013e-08	0.01123	2.00182e-10	8.45356e-08	0.0139745	1.00067e-08	0.0117755	0.00174967	0.00155334	0.00186534
cg18333690	4.43955e-08	0	1.17483e-08	1.17321e-08	7.33734e-10	1.39308e-08	0	0	0.025721	0.000585087	0.00136021	0.00618203
cg16017904	7.41604e-08	4.89618e-09	2.35738e-09	0	3.0676e-09	2.99832e-09	0	0.0129489	0.00102049	0.00226576	0.00268121	8.6036e-05
cg17278062	0.0061372	0.0181284	0	0.00486646	5.21314e-07	0	0.0158103	0.00199883	0.000248957	0.000968914	0.000101846	2.03307e-05
cg07965774	0	0.000726043	0	0	0	0	2.39696e-10	0	0.00213126	0.00297628	0.000203722	0.000692238
cg01904812	6.15302e-11	0	0	0	1.10101e-10	6.04322e-11	3.30502e-11	0.000466987	0.0127503	1.55163e-06	0.00061541	0.00461418
cg13439596	7.31874e-06	0.0213465	0.000166885	2.49334e-07	0.000302639	0.00215825	0.00820277	4.8733e-07	0.00362921	0.00558355	0.00228819	0.00014176
cg00794400	0	5.68863e-09	3.52914e-09	4.87096e-09	2.89135e-07	7.54922e-09	0.0114561	0.00377869	0.000836542	4.24681e-08	0.000253453	0.00126523
cg15995125	4.62311e-06	0.00154332	0	6.35148e-07	7.6781e-07	9.47597e-07	0	1.91787e-07	0.00100951	0.000262276	0.00390839	0.00237992
cg25009141	0	0	1.07824e-06	0	5.42658e-09	5.08204e-07	0	0.000210263	0.000102708	0.00565067	0.00020345	0.0049769
cg08038629	5.8423e-08	0.00175423	1.97619e-10	0	0	1.31458e-09	9.21737e-09	1.42831e-08	0.00828304	0.00131723	0.00480271	0.000110546
cg05523906	2.45066e-08	5.12161e-08	1.20349e-05	2.46307e-07	1.13103e-08	5.66763e-08	0.0372585	0	0.00293469	0.00470458	1.8502e-05	0.00125301
cg23913963	1.16037e-07	0.00232502	0	0.00679242	6.53049e-08	0	0.000322353	8.97655e-11	0.00181669	0.00275465	0.000861153	0.0044924
cg01713950	1.552e-05	3.19618e-08	0	0	0	0	0.00516218	0.00184307	8.9124e-05	5.17973e-06	0.00413728	0.00768216
cg04794690	2.66726e-09	9.97663e-11	0	0	0	0.00721742	0	9.47412e-09	0.000714177	2.50475e-05	0.00293288	0.000589612
cg06769739	0	0.00132976	9.74463e-06	0	0.000245441	0	0	6.968e-06	0.000324571	0.00489073	1.2004e-05	0.00125605
cg23280305	0	0	0	0.00386129	7.05646e-06	0	0.00766503	2.0818e-08	0.0141067	0.00103843	0.00439363	9.53074e-06
cg24539455	3.7337e-08	0.00680478	5.18341e-10	1.53101e-09	2.16399e-07	0	7.65384e-09	0	0.000159597	0.000284787	0.0211235	0.0138578
cg04872947	0.00616711	0.00429601	1.54567e-06	5.61528e-10	3.30679e-06	4.61891e-09	2.19741e-08	0.00269636	0.00197148	0.00402348	0.000524523	3.35501e-08
cg12471051	1.73513e-08	1.40108e-08	6.22677e-06	1.94975e-08	1.99382e-07	8.82874e-06	1.60923e-07	1.06182e-08	0.000626822	0.00130737	0.00890339	2.07422e-05
cg10115348	2.91226e-08	9.66116e-05	8.82131e-06	0	1.29202e-06	0	9.89806e-08	1.28188e-07	0.0208136	0.00176362	0.000258337	0.00198931
cg10123662	0	8.13653e-10	0	0	5.59509e-08	1.29852e-08	3.6801e-08	4.5142e-08	0.00213331	0.011051	3.3031e-06	0.0394485
cg22945605	1.27716e-07	0	0.0088654	0.00865567	7.40585e-06	3.78998e-07	0	6.40226e-09	0.00372495	2.89137e-05	0.000274844	0.000123208
cg08947790	2.93692e-08	2.38603e-08	0	0	5.96445e-09	0.000905249	1.0918e-06	0.0198713	0.00364491	0.0107136	0.00081977	9.69971e-05
cg04562757	6.1289e-10	0.0234737	5.38919e-08	0	1.03895e-09	1.29989e-08	0	0	0.000306982	0.00763801	0.00233183	0.0149185
cg11824121	0	0.033428	0	1.42495e-06	1.34356e-05	6.22561e-05	0	0.0089891	4.00875e-05	1.98469e-05	0.00075996	0.000175707
cg11806633	0	2.69439e-08	0	0	1.90252e-08	3.89895e-10	0	0.000840081	0.000492186	0.000416532	9.9515e-07	0.00181149
cg22491111	1.92588e-09	0.0162101	5.4097e-06	4.67665e-06	4.72518e-07	0	1.78056e-06	3.25159e-08	0.00798158	0.000887037	0.00808528	0.01012
cg17285883	0	0.00091963	0	0.0198851	0	1.67895e-09	2.2137e-10	0	0.00704591	0.00268319	0.00161807	0.0137804
cg22496437	3.29949e-08	0.0133251	0.00144403	0	0.00110054	0.0108159	0	1.77224e-05	0.00496209	0.000126449	2.1355e-05	0.00224677
cg13788381	1.89562e-08	1.65325e-07	2.11894e-07	0	0	4.17542e-09	1.98933e-06	0.00175101	0.00299561	2.97909e-06	0.00898411	0.00477756
cg04788390	1.63953e-07	0	0	0	1.11526e-09	0.00683407	0	1.83117e-09	0.00191772	0.000838231	0.00682113	0.00720842
cg16367786	5.40784e-10	0	0	0	0	0	0	2.51237e-09	0.000134631	0.00598706	0.00280885	2.40932e-05
cg05699304	0	8.22376e-07	2.88016e-08	4.41094e-07	8.8751e-07	4.39769e-07	6.30892e-09	0	0.00169341	0.000106487	0.000215278	0.00191897
cg00172227	0	0	3.35436e-07	1.54241e-07	1.63414e-07	0.000916993	0	1.03055e-07	0.00172411	3.92906e-05	0.000157616	0.00657668
cg09076010	0.00287814	7.86922e-08	1.43827e-10	0.0343175	1.76708e-05	0.00272326	4.52505e-07	0.00486226	0.00047428	0.00115632	0.000884663	0.000611853
cg19508454	0	0.0115371	1.53495e-07	0	6.2699e-07	1.8292e-07	0	1.30549e-09	0.00228195	0.00209998	0.00378797	0.000479213
cg15131789	0.00229263	0	0	4.59127e-09	0	5.84507e-08	2.49506e-09	0	5.43834e-05	0.00081742	0.000442528	0.00192119
cg17902290	2.08157e-09	1.0454e-09	1.7472e-07	1.9429e-08	3.03134e-10	4.34348e-10	0.00213113	0	0.000127207	0.00111846	1.29384e-05	0.000238055
cg06956784	0	1.9849e-08	0	0	1.32141e-07	0	0.0168469	4.95773e-08	0.00263964	0.00707999	8.93539e-05	0.00865939
cg06687562	3.99738e-09	2.98102e-06	7.43933e-08	4.44294e-08	6.14234e-06	0	0.00619907	2.19877e-08	0.00114867	0.000932862	0.000676041	0.000851548
cg08734527	4.52173e-10	6.13933e-10	0	1.67083e-09	3.23718e-09	0	0.00296281	0	0.000610634	0.0015452	4.9911e-05	0.00348808
cg03220543	2.28641e-09	0	1.01296e-08	0	2.96648e-08	0	3.93622e-09	1.25546e-09	0.00094626	0.00373973	0.008693	1.51323e-05
cg09821328	3.20186e-07	9.32914e-10	3.33848e-08	0	8.82398e-08	3.64581e-06	4.4931e-09	1.7889e-09	0.00443142	0.00398877	0.00625807	0.00072722
cg20796611	0.005408	7.54586e-06	1.14637e-05	1.31944e-06	1.76166e-05	1.13348e-05	6.80744e-08	3.46892e-08	9.71312e-06	5.24164e-05	0.00357034	0.00139072
cg24738993	5.18375e-08	0.00262596	4.38367e-07	4.39544e-08	6.96429e-07	0.00182835	0	0.00202458	0.000363281	0.00698833	0.00528383	0.000491839
cg04139043	5.28224e-06	3.54564e-09	0	4.51538e-09	0	1.97518e-07	1.02679e-10	0	0.00920849	0.000429839	0.00365313	0.0022653
cg26232308	3.33374e-07	0	1.35333e-10	0	0	0	0.0245389	3.04227e-10	0.00170264	0.000367257	0.0113248	0.00358491
cg16171105	0	0.0282129	2.34185e-07	0	1.14972e-06	1.42172e-09	0	0.000619356	0.00229346	3.39233e-07	0.00083986	0.00596309
cg13861244	0	0.00430487	0	1.26606e-10	0	0.0103714	0	0.00306783	0.00852373	0.00977213	2.81868e-05	0.0122051
cg17479716	2.0877e-06	0	6.13285e-07	2.83813e-08	1.03344e-07	0.001493	6.72884e-08	0.0113298	5.57743e-05	0.00081797	0.000613016	0.00792751
cg22491440	0	0	0	0	0	0.00682262	0.0107425	0	2.04313e-08	0.00700852	0.00759343	2.36321e-07
cg03149058	4.11791e-08	1.24964e-06	1.11327e-07	0	0	6.22904e-06	0	0.00298246	1.7285e-05	0.000275188	0.00839386	0.00546421
cg07161397	3.83848e-07	4.83411e-07	9.59825e-08	0	8.45193e-08	5.78841e-10	0	7.37011e-09	0.000207043	0.00352062	8.68924e-05	0.0010121
cg07091548	0.00348508	0.00899348	0.00908207	1.67058e-09	1.73209e-05	4.19494e-07	0.0101204	0.0119248	0.00566132	0.00211588	1.00964e-05	0.0296446
cg03259703	6.92989e-10	0	5.70103e-09	0	0	0.000285937	0	0	0.000451247	8.27008e-05	0.00120491	0.00249431
cg11232944	6.08654e-10	0.00375673	6.92641e-06	0.0203235	0	0.00567981	0	0	0.00644392	0.00199935	0.00402362	0.0143737
cg21578219	0	3.12883e-08	1.19678e-06	1.83505e-08	0	0	3.92554e-09	1.09005e-07	0.00734853	0.013173	0.00193446	0.00320919
cg23349790	3.89374e-07	3.04727e-09	6.61184e-07	0.0096199	2.47682e-06	1.20844e-06	0	0.031392	0.00160775	0.000167771	0.00416498	0.00641182
cg08844966	0.0158606	0	0	0	1.24524e-09	0	0	0.0062589	0.000255143	0.000412793	8.22102e-07	0.000203207
cg22333960	2.60894e-06	0.00794643	0.016525	0.00431406	2.29437e-05	9.41948e-08	0.00843564	3.21142e-10	0.000798277	5.3765e-06	0.0018231	4.14982e-05
cg04128045	0	0.000485889	9.18413e-10	0	3.22262e-06	0	0	1.55754e-07	0.000181841	9.1563e-05	0.00443784	0.000290177
cg14860499	0	0	9.64295e-07	0	1.00972e-06	0.00145265	0.0343305	0.00447316	0.00255418	0.00250668	1.85769e-07	0.0112516
cg19585156	5.28526e-09	0.015127	0.00639345	0.00206944	0	0.000174395	1.17886e-06	0.000506004	0.00209482	0.00230649	0.00697668	0.00152116
cg09025393	0	0.000927879	5.12201e-07	2.70779e-07	0	6.15873e-06	2.04045e-07	8.06444e-08	0.000624439	0.000239203	0.00174733	0.0152238
cg00388391	3.6274e-08	8.99945e-06	3.76009e-09	6.21838e-06	0.000599875	0.00326218	1.48697e-06	0.00710852	0.00030736	0.00190354	0.0010047	0.0272929
cg12640049	3.72439e-07	1.45025e-08	3.53751e-10	0.0288303	1.53116e-08	0.00396616	0.0196882	1.85549e-08	1.75531e-05	0.000505629	1.83638e-05	0.00255276
cg01448470	3.41011e-06	2.5888e-07	8.21704e-09	0.00798945	9.71341e-06	2.03867e-07	0.0543845	0.0174888	1.35216e-07	0.0108236	0.02074	0.0181448
cg26230145	1.16461e-05	3.05126e-08	0.00663883	1.28282e-07	3.11934e-05	0.00771242	2.80417e-08	0.00150319	0.00394116	0.00457158	3.08641e-06	0.00169131
cg24925701	0	0.000343973	1.04169e-09	0	7.02312e-10	9.5119e-10	0	0.00638625	0.000847604	0.00109435	0.00342574	0.00170181
cg24000241	0.00442678	3.45111e-08	3.01416e-07	2.74554e-08	3.38587e-05	0.00176362	0.00292553	0	0.0055288	2.97688e-06	0.000630337	0.00767062
cg15564444	9.11326e-10	0	0	2.1371e-09	4.53859e-09	1.12857e-05	0.023137	5.13593e-11	0.0021729	0.00271306	0.000466654	0.00183275
cg26053526	0.00423848	0	0.0191218	2.20964e-08	0	0	0.0271432	0	0.00113982	1.40679e-05	0.00149914	0.000751441
cg13921220	2.25217e-08	0	0.00921719	7.48274e-07	0	5.45664e-08	0	0	0.00392042	0.000802131	5.6091e-05	0.000696736
cg00386725	0	0.000186549	2.88479e-07	0.00094229	5.02843e-08	0.0143976	0.0175051	0	0.0108888	0.00145692	0.00427363	0.0110186
cg09845941	0	0	5.56286e-09	7.65826e-08	0	0	1.79709e-08	0	0.000508921	0.00831502	0.000178539	0.0121083
cg18106186	0.00409802	0	2.67081e-06	0.0346031	1.37205e-05	0.0291434	6.41844e-06	0	0.000614835	0.000107108	1.4254e-05	0.000997522
cg21546975	4.84875e-10	0	0	0	1.04154e-08	2.80213e-08	9.01837e-10	0.00757281	0.00652064	0.00662608	0.00204606	0.000670401
cg21813376	2.68041e-08	0	0.00353243	0.0138933	1.2263e-07	0.00958634	0	0.0132423	0.00467193	5.07559e-08	0.000344665	0.000123474
cg04237608	0.00418206	0.000690232	4.54849e-06	0.000124041	0.000990295	3.03035e-07	9.86706e-07	0	0.0020302	0.000113377	9.87982e-05	0.00126614
cg05335953	0	0	9.6995e-10	0.0110673	7.55118e-08	0	0.00645744	0	0.00584887	0.000102675	3.49355e-05	0.00242027
cg15901647	0.00741419	0.00610707	2.26891e-07	0.00637628	0.0278583	9.42879e-06	0.0128679	0.0125683	0.00583042	0.00230566	0.000500943	0.00557819
cg24810242	0	5.34526e-09	0	0	0	3.79913e-08	0	0	3.26752e-05	0.000871738	0.000702922	0.014293
cg18015787	0	0	0	1.2177e-09	0	0	0	0.00183536	0.000214692	0.000415811	0.00134014	0.00328406
cg13426876	4.4359e-07	0.00299822	6.21203e-07	0.00753376	7.78206e-05	0.00503545	0.0214848	7.33705e-08	0.00023231	0.000339869	3.02948e-07	0.0017337
cg13840174	0	0	0.00121543	0	9.12452e-09	3.28611e-09	0	0.00585241	3.18396e-05	0.00138488	0.00887566	0.00822186
cg23010629	0	6.23377e-08	5.05422e-06	4.93179e-08	1.67325e-06	0.00138533	0.00118617	0.00568047	0.00515359	0.0198189	0.00267335	0.0047477
cg26818821	0	0.00827401	0	0	0	0.0121436	0.00725027	0.00173856	0.0010599	1.72215e-05	4.88912e-05	0.00227657
cg01083050	0.00699163	4.5659e-08	4.92379e-09	4.36244e-07	4.36086e-09	0.013964	0	0	0.000506027	0.000457887	6.14349e-08	8.99135e-05
cg15651727	0.00262995	0	2.05006e-09	0	0	4.45193e-06	0	1.37658e-08	0.00108968	4.00984e-05	0.00624654	0.000157839
cg11118615	5.93768e-06	3.12593e-08	4.26107e-06	0	0	9.54017e-07	0.0133275	1.11401e-08	0.0117045	0.00429661	0.00436498	5.51166e-06
cg12610169	3.48707e-06	2.03176e-08	1.56693e-05	3.53093e-08	1.58756e-08	1.74494e-05	3.85748e-07	1.64051e-07	0.00120575	0.0109903	0.00368742	0.000274226
cg19732340	2.29956e-07	0	0.00956462	2.68813e-08	3.543e-08	1.57005e-07	0	0	0.00553403	0.00151218	0.0007246	0.00278838
cg11175836	0.00266379	4.21338e-07	0	0.0206895	1.045e-05	0	0.0290888	4.52884e-09	0.00104186	0.00714356	0.00162843	0.00019881
cg17156862	2.71492e-07	5.13503e-08	1.80319e-08	1.72645e-08	0	0	0	0	0.000862388	0.000825833	0.000234677	0.00232642
cg20200200	1.78483e-06	0	0.00173089	0.00514949	0	0	0	0	7.64339e-05	0.00263076	0.00125709	0.00122255
cg05040210	0	0	1.00503e-08	0.0200857	4.40074e-08	0	0	0.0043047	0.000133454	0.0192581	0.000313876	0.000107488
cg14356550	0	0.00529834	2.14944e-10	0.0341215	0	0	0	0.0101659	5.96157e-05	0.00127344	5.64415e-05	0.00382542
cg24076588	0	0	0	0	2.72915e-10	0	8.68729e-09	0.00609106	0.00126763	0.011741	0.000166628	0.00358849
cg15131316	1.52029e-07	0.0104408	0	0	0	1.58215e-07	1.14921e-08	7.37648e-10	0.00634792	0.0072771	4.28722e-05	0.0119196
cg03733578	0.00451007	4.27125e-07	2.05713e-07	0	7.62195e-05	1.35366e-05	1.45849e-09	5.96475e-10	0.0244572	0.00607418	0.00150635	0.00104248
cg06662140	0	0	1.1232e-09	4.12433e-09	0	0.00592891	1.71378e-08	2.33893e-10	0.00438031	0.000234112	0.000140557	0.00251167
cg23281527	1.89514e-07	1.31101e-06	2.72905e-08	0	7.13987e-06	0	1.17857e-07	8.57432e-10	0.00724127	0.00109418	7.26448e-05	0.000591227
cg26684191	0.0342691	0	0.00449845	0.0119474	1.99347e-06	6.79196e-06	0.0126444	0	0.00073127	0.00671982	0.000380146	0.0106396
cg03046886	0	3.55184e-10	0	3.81377e-11	0	0	0.0437678	0	3.25845e-05	0.000285024	0.00123963	0.0123484
cg10632728	1.34133e-07	3.01397e-09	3.0767e-06	3.74048e-08	0	5.53563e-08	0	0.00187367	0.00470218	0.0157598	7.33221e-05	0.00330128
cg24517325	2.63025e-07	6.09712e-08	0	1.18672e-06	0	1.6866e-06	4.0747e-08	6.52647e-08	0.00126682	0.000569046	0.00273004	0.00105485
cg18560776	0.0454334	0.00921845	6.70557e-10	0.00619385	0.0923369	0	5.47151e-10	0.00511492	0.00415491	0.00283899	0.00188904	0.0192163
cg18795169	0.000338363	0	0	0	0	6.27674e-12	2.86655e-10	2.20382e-11	0.00105283	0.00277509	0.000726605	0.00136688
cg20786524	8.49205e-06	0	3.62229e-06	0	6.96206e-07	0.0059861	6.18415e-09	0	0.00136355	0.00400628	8.6013e-05	0.000128495
cg08235970	0.0076017	0	6.58189e-05	0.0222061	5.13891e-05	0	0	0.0335612	0.00721665	0.000147398	0.000418287	0.0001129
cg11428724	1.20749e-06	0	0	3.86775e-06	3.5212e-06	0	7.65327e-05	3.18733e-06	0.00109743	0.00254438	0.0056814	0.0012166
cg26433368	4.1574e-08	2.3613e-08	0	0	6.6224e-11	3.31307e-09	2.44502e-08	0.000290963	0.0021404	0.000320812	0.000415447	0.000840362
cg12601945	5.23269e-07	9.28867e-09	4.20009e-07	0.00965177	9.50369e-09	1.55486e-09	0	0.000321473	0.00120049	4.42991e-05	0.00173003	0.00647472
cg00855990	0	1.82535e-06	1.4373e-08	1.37897e-07	7.40918e-06	2.57854e-07	7.27476e-10	0	1.50233e-06	0.000666316	0.00158626	0.00073332
cg09670535	1.58525e-06	4.9152e-10	3.46385e-08	6.29651e-07	7.82727e-08	0	6.43561e-07	2.60081e-09	0.00518766	0.00072097	0.00227252	0.00204409
cg08549396	2.66874e-07	2.56464e-09	0.0240382	0.00594021	1.43324e-07	0	0	0.0104121	0.0050264	0.000706324	0.00863325	0.0105728
cg14840612	9.36207e-05	0	6.7343e-11	9.35221e-09	5.51245e-09	0.0321842	0	0	0.00982497	0.00126979	0.00125612	0.00737147
cg02178648	0	0	2.33838e-08	0.0253965	1.57871e-08	3.26823e-07	0.0281008	0.0106908	0.0103685	0.011175	0.00192591	8.09395e-05
cg22077481	0.00663846	0.00861247	0.00427795	0.0117981	0	0.0259806	0	0.0103643	0.0201799	0.0079665	0.00104614	0.000673257
cg25769417	5.73127e-06	0.00137863	3.72335e-07	4.24632e-10	5.30738e-06	0	0	5.92048e-09	0.000501824	0.00440693	0.00144356	0.00172302
cg01797257	2.59771e-08	0	0	0	6.36209e-08	0	0	0	0.0020098	0.00353445	0.000155242	0.000127339
cg24662698	3.66559e-08	0	1.90461e-07	0	0	4.52365e-08	0	0	0.00157709	0.00926572	0.00415058	0.0180416
cg10205548	2.48285e-07	0.00978808	0	0	3.92906e-07	3.9519e-09	6.49244e-08	1.37253e-08	0.000711946	0.0106249	0.000917579	2.94425e-06
cg04276953	5.0962e-07	0	0	1.08724e-08	5.14195e-07	0.0137276	0.0316484	2.36781e-09	0.00171519	0.00273626	2.86234e-05	2.42955e-05
cg26530301	0.00017729	2.51132e-06	5.97209e-05	0	0	0	0	0.0023203	0.0019831	0.00346969	5.13483e-05	0.000125269
cg11704005	0.0228278	0.00299069	0	1.66509e-09	1.02734e-06	0.00102655	1.07702e-08	6.85551e-08	0.0121634	0.00606418	0.000500497	0.000953561
cg12407421	0.00297192	0.00480142	1.32336e-06	0	0	2.35549e-07	1.87813e-06	1.25589e-07	0.00155706	1.80659e-07	0.000399642	0.0276374
cg21215218	0.00219756	0	0.0108445	4.6794e-07	1.41248e-09	0.00346135	2.0094e-08	0	0.0100375	0.0297593	0.00125661	0.0187576
cg21416600	1.35194e-06	0	0.0181405	0.0598878	5.72408e-07	0	0.00274456	3.40173e-08	9.26345e-05	0.000268081	1.6768e-05	0.00485142
cg20932535	1.7727e-08	0	0	0	0	4.60176e-07	0.00426768	0	2.36952e-09	0.00458885	0.00394522	0.000168482
cg12297374	0	4.08856e-10	0	0	0	2.87059e-11	1.03684e-09	0	0.00624061	0.00701894	0.000143698	0.000147632
cg24875000	0.00463917	0.00730942	1.26396e-07	1.07657e-05	6.00995e-06	2.15097e-06	0.00804851	9.77967e-08	0.00571399	0.00844871	2.9265e-06	0.000285979
cg00794881	0	0.00959208	1.47335e-08	1.51612e-09	0	5.69243e-09	0	5.26625e-08	4.5622e-08	0.00357313	9.82084e-05	0.00626227
cg03739172	3.60291e-08	0	4.4948e-07	4.88743e-07	0.000263227	2.30911e-07	0	0	8.44252e-05	0.000370098	0.000165968	0.0166804
cg09791440	0.00897176	0.0121543	1.87149e-06	0.0114336	0.00911204	0.00953985	0.00678494	2.09858e-09	0.0114638	0.00298541	0.000860719	0.0166041
cg17468663	9.09078e-08	1.71685e-05	0	2.10143e-10	1.82944e-09	0	2.55472e-08	0	0.000299902	0.00108216	5.14294e-07	0.0120719
cg00247426	1.28454e-10	0	2.96134e-08	0	0	0	0	0	3.46968e-06	0.000699929	1.44683e-06	0.000991856
cg07706053	0	0	0	0	0	0	0.0236774	1.04004e-08	0.000931868	0.0119968	0.000612181	0.00540637
cg01965874	1.44387e-07	1.77264e-09	1.12744e-05	4.82544e-10	0	2.59304e-08	0	0.00111054	0.00198525	0.00136129	0.000267828	0.000414011
cg09329407	1.62059e-06	1.83991e-09	5.08627e-05	1.8417e-05	0.0808607	3.3879e-08	0.00479897	4.6277e-09	0.0139638	0.0299236	0.00700455	0.000779758
cg04977858	1.27094e-05	1.32512e-06	0	0.00178425	4.63188e-06	0	5.71444e-06	0	7.7403e-05	0.000156476	0.00269805	0.000957482
cg11394947	2.27583e-09	0	0	0.0131197	4.63171e-08	2.53281e-09	0	0.0073741	0.00864243	0.00285132	0.0113495	0.0116095
cg20685067	0.0209596	0	0	0.00144879	1.8659e-07	1.6709e-07	0	8.69143e-10	0.00291682	1.93345e-06	6.32012e-05	0.000844046
cg03315346	1.98234e-09	1.04498e-08	5.21761e-07	0	1.14042e-07	5.63098e-09	0.0176496	5.82062e-10	0.000659415	0.000746089	0.00265686	0.000859298
cg13786083	0	0	5.35805e-08	2.31355e-08	0	2.75983e-10	1.73144e-08	0	0.000264803	0.00688039	8.77495e-05	0.000159622
cg19637330	0.000428745	0.000796358	2.96607e-07	0	4.51387e-08	0.00108739	0	5.57142e-10	0.000953701	0.0110096	0.000480879	0.00705368
cg26220594	0.000162324	0	0.000108551	2.22582e-06	3.92057e-09	0.00346288	0	0.000651562	0.00032839	0.00781996	0.000100688	0.00598773
cg08440572	0.00485781	0.00496733	0.000391096	0.0132197	1.56241e-09	0	0.00749065	1.09555e-07	0.000860893	0.00474073	0.00134386	0.00491454
cg08655330	0	0.00290916	2.22607e-07	1.09053e-10	0	3.53726e-09	1.03643e-07	9.01064e-09	6.65099e-05	0.0063427	0.00815984	0.000297918
cg00560632	1.15421e-06	0.0117428	0.00808193	2.31103e-07	2.99422e-09	1.91762e-10	0	3.7134e-09	0.00385088	0.0123787	0.0114769	0.000177256
cg23243030	5.98875e-06	0.00356001	0	1.41917e-06	0	1.79275e-08	0.00782144	0	0.00403911	0.00272683	0.0005706	0.000795667
cg00925953	5.921e-09	0.00813023	1.39969e-10	1.98662e-08	2.32816e-08	0	0.00527049	0.0196978	0.00145871	2.60516e-06	0.00672256	0.00136278
cg15605096	6.3931e-08	0.00642126	0.00638411	0	0	0	0.0142889	0	0.00219688	0.0144187	0.0031495	0.00714401
cg24692872	5.79736e-11	0	0	4.12133e-08	0	0.0086746	0.0111558	1.34118e-06	7.04268e-05	0.000317777	0.00116547	0.00334092
cg16986315	1.46808e-10	5.12733e-11	1.90988e-09	0	6.14376e-11	0	1.42071e-09	0.00244956	0.000235091	6.80659e-05	9.08539e-05	0.00147632
cg00375983	0.00071561	7.61192e-11	0	4.22412e-09	6.459e-11	6.47896e-10	0	0	0.000431064	0.00151238	9.92691e-05	0.00212958
cg23132469	0	0.011653	0.00110073	0	9.6579e-09	0.000378971	4.75058e-09	0.00401641	0.00602289	0.000367566	0.00128991	6.30101e-05
cg17017746	0	0.00500294	0.00237012	0	0	0	0	0.000264877	0.00836789	0.00176927	9.84433e-06	0.00172878
cg03224850	0.00727894	1.56712e-09	1.14882e-07	1.31694e-09	4.05332e-07	4.96463e-07	0.0125743	0	0.00301587	0.000950464	0.00145627	0.000338045
cg11844800	1.0903e-09	8.24692e-08	0.0104726	0	1.22786e-08	0.00416019	1.38646e-08	0	0.0246821	0.00366672	0.000155159	0.00793085
cg03754153	0	0	8.56893e-10	3.62645e-10	0	0	0	0.0037982	0.00243216	0.00114673	0.000720944	0.000173306
cg16823064	6.17598e-07	0	1.87224e-06	3.973e-08	0	1.71276e-07	0.0326633	0	4.22171e-06	0.000823179	0.000516047	0.00113019
cg24039294	1.69644e-08	0.00722521	1.60932e-09	2.41755e-08	0	0.00171161	9.53076e-08	0	0.000280172	0.000853198	0.00683931	0.000781867
cg12461099	8.15961e-07	1.59588e-07	1.09299e-08	0.00476239	5.56345e-07	0.00160456	0	0.0132904	0.000221658	0.00702995	0.004772	0.000625891
cg26933869	0	2.65014e-09	0	2.24688e-09	0	0	0	0	0.00489685	0.00746731	0.000175669	0.00220893
cg21471199	0	8.67568e-10	1.95219e-09	0	1.11939e-09	3.41478e-10	2.74267e-08	8.49708e-10	0.0175968	0.0088576	0.00104519	0.00158307
cg08538976	9.06766e-09	0.00409229	0.00729353	0	1.16e-10	4.25273e-08	8.60993e-08	3.96075e-07	0.00187219	0.00014747	0.000324392	0.000558373
cg09012001	1.44177e-08	3.14811e-09	1.38381e-07	3.85112e-10	5.32687e-09	1.95876e-06	6.87648e-08	1.65929e-06	0.00325692	0.0022375	0.00196282	0.000589428
cg05626128	5.63345e-05	4.18215e-09	0	0.00192745	1.86894e-09	5.486e-09	0.00283975	1.16387e-07	0.00227942	0.00121508	0.00359306	0.000867824
cg11186344	8.88006e-09	2.77984e-08	0	0	6.11291e-09	0.00551094	8.75452e-09	0.00187441	0.000726408	0.00197007	0.0014884	0.00512704
cg04276058	1.0645e-08	0	0	3.52142e-09	0	0	0.000624969	8.79892e-08	4.98664e-05	0.0026216	0.00103284	0.00347909
cg22867719	0.00709774	8.93162e-11	0	0.00516589	0	0	0	0.00172368	0.00185874	0.011335	0.000172731	0.000476764
cg26550235	4.22893e-10	9.30202e-08	5.14493e-06	2.64391e-06	1.12799e-06	1.4553e-06	0	0.00141319	0.0139752	0.0136123	9.88774e-05	0.000937518
cg24837256	0	0	0.00111293	0	2.18975e-09	9.85092e-06	0.00137609	0	0.0117191	0.00240917	0.000500145	0.00821872
cg24405951	4.0807e-05	0.0145521	0.000110556	0	4.40159e-06	0.019402	0.0226071	0.00249733	0.00109993	1.72787e-05	0.00715503	0.00543999
cg19244922	0.000295967	0	0	0.0157125	7.79642e-06	6.52314e-08	0	0.00355739	0.0134366	0.00820219	0.00668214	0.000293098
cg14181528	1.67892e-06	0	7.23684e-08	2.53256e-07	0	0	0.0316128	0	2.73735e-05	0.0014123	0.000684585	0.00109588
cg22333259	0	0.00210635	7.31527e-09	0	0	0	0.00698122	0	0.00118392	8.18386e-06	0.000134724	0.000580988
cg11397149	1.84312e-05	0	8.65279e-08	2.0259e-09	3.50079e-08	0.00508809	0.00138138	0	0.00331143	0.00230322	0.00403142	9.48341e-07
cg21417130	2.07939e-08	0	0	0	1.10015e-08	1.10832e-07	0.0123685	1.40982e-09	0.00639762	0.000167341	1.93142e-06	0.00128474
cg16265859	1.67567e-08	2.39426e-08	0.0108451	0	0	0.0118204	0	0	0.00660763	0.0112394	0.0136242	0.00279219
cg02862467	2.43685e-08	0	0.00322604	0.00226826	2.21776e-09	0	9.16121e-09	0	0.00876711	0.00482647	0.0052547	0.00278054
cg15603964	2.16797e-07	0	0	0	2.78131e-09	0.00957239	0	0	0.000399674	0.0271984	0.000161685	0.000721107
cg17163404	1.29243e-05	0.0146055	0	0	2.13433e-06	0	0	0.00232112	0.00813582	0.0021056	5.17499e-05	0.00121688
cg20432732	0	0	1.58813e-07	0	4.02992e-08	0	0.0316329	0	0.00391671	7.54368e-05	0.000354889	0.000251042
cg08530036	0	0	0	0	1.04069e-08	0.00129495	5.24529e-07	2.47623e-09	0.00166943	0.000690809	0.00485933	0.000637787
cg24742520	4.52742e-08	6.55906e-10	1.14908e-06	1.82438e-07	8.55639e-07	1.48718e-06	7.46271e-10	4.26847e-08	0.00673771	0.00291322	0.00067219	4.9795e-05
cg26227957	0	0	0	0.00159626	1.28053e-05	2.4851e-07	0.00153372	1.78611e-08	0.00370702	0.00417091	0.00449667	0.000503045
cg24071927	0.000540516	7.05343e-09	3.7177e-09	1.61611e-08	2.06576e-08	0	0.0202431	0	0.00851401	0.00574307	0.00834376	0.000177944
cg07312601	1.9979e-08	1.94117e-07	1.95173e-07	4.28602e-07	3.50058e-05	1.93578e-10	0.00557113	1.24732e-08	0.00961919	0.00128073	5.72149e-05	0.00136956
cg20677058	0	0	0	0	1.65932e-10	1.25907e-08	0	0.00270402	0.00145921	0.00479046	1.6208e-06	0.00113412
cg13935437	1.70181e-08	0.0124076	4.13128e-08	1.62893e-09	0	0.00811101	0.03295	2.18985e-05	0.00123953	0.00261295	0.000719803	0.000333357
cg18202521	0	5.38506e-11	0.00373014	5.01683e-09	0	0.0180943	0	0	4.88687e-06	0.00553385	0.000540876	0.000526488
cg12798157	0.000747489	0	0.00169731	0	8.18181e-10	0.0046945	0.00481887	0	0.000481099	0.000764587	0.00259741	0.000122258
cg11376198	0	0	4.546e-07	0	1.11783e-08	0.00112924	0.0168607	0	0.00727487	0.00141294	0.000398288	6.98347e-05
cg09045262	1.89489e-10	2.05392e-09	3.39669e-10	0	0	0	3.26655e-08	0	0.00951649	0.000204603	0.000439539	0.00214242
cg18151012	1.47819e-06	0	2.44493e-08	7.79957e-09	7.77188e-07	0.00768745	3.2374e-08	0	0.00230021	0.000105254	0.0118645	1.84826e-06
cg07180458	5.1342e-08	4.03956e-08	2.95634e-05	2.18926e-10	0	3.83423e-09	0.00276715	4.53175e-09	0.0050323	0.0017686	0.00243962	0.00197657
cg09990584	7.90013e-10	0	0	0	1.7445e-08	5.03727e-10	1.75704e-08	5.60836e-11	0.00161571	0.0103671	2.01213e-08	0.00196103
cg07447773	1.21069e-07	0.000432973	4.60756e-10	0	1.45961e-07	4.49848e-10	0	3.16003e-09	2.63546e-05	0.0013793	0.000388962	0.00730135
cg17594860	1.54156e-07	0	5.63072e-06	0	8.05725e-09	5.74634e-10	0	0	0.00105711	0.000614024	0.000182362	0.000658093
cg16126458	2.81121e-08	7.20908e-07	3.08011e-08	0	0	0	0	0	0.0023739	0.00506482	0.000894985	0.000360642
cg04091063	1.95115e-08	5.21039e-08	1.11723e-06	0	1.4959e-08	8.59916e-10	1.57204e-09	0	0.00329031	0.0105053	0.00343283	9.3036e-06
cg07838106	0	0	0	1.0512e-09	6.79714e-09	0.00679964	0.00421122	0.00663958	0.00239781	0.0117277	0.00083748	0.00010321
cg24008908	1.94008e-05	0.0155454	3.58618e-08	0	3.20975e-05	0.0146294	0	0	0.00137661	0.00171492	0.00607609	0.00132775
cg05937630	3.48586e-09	0.0146441	1.02093e-10	0	0	0	1.71071e-08	2.44328e-10	1.07971e-06	0.00357006	0.00103148	0.000420532
cg11233384	1.90821e-09	0	1.70938e-09	0	5.81865e-08	0.000205431	0	0	0.00172683	0.000966548	0.000262673	0.00268711
cg09812541	3.13229e-10	2.64839e-07	0.000827801	3.42839e-08	6.28793e-07	0	0.0378347	8.19816e-09	0.0172565	0.00095318	0.000336317	0.00396565
cg15026089	0	0	0	0	1.74349e-08	0	0	0	2.98098e-05	0.00127476	0.00432342	3.46278e-07
cg25210609	0	2.68914e-08	1.9317e-06	0	0	7.34516e-10	0	0	0.00153436	0.00804347	0.00212592	1.97216e-05
cg12065228	5.82958e-07	1.21666e-10	1.46216e-10	0	0	1.62095e-07	6.09349e-08	0.00188816	0.0017545	0.0258369	2.91e-05	0.002575
cg14220251	0.010056	0	9.69701e-08	1.21622e-07	1.3073e-09	3.46615e-08	0	0.0144561	1.06824e-05	0.00207351	0.00225099	0.00076702
cg08597802	2.87914e-06	0	0.00176849	0.00334493	0	6.12011e-06	1.80476e-05	0	0.00162706	0.000279094	0.000220124	0.0112456
cg09356672	0	6.5616e-09	2.52451e-08	0	4.72675e-10	0.00305597	0	0	0.00165994	0.0111877	7.08478e-06	0.00126251
cg24593138	5.31284e-10	6.07423e-08	1.50821e-09	1.07217e-08	0	0	0	0.00185934	0.00308847	0.00352499	0.00117328	0.00774328
cg10981111	0.00989186	0.0125437	1.5377e-06	6.44667e-05	8.69213e-09	0	0.0162988	9.09882e-07	0.00593428	6.54185e-05	0.0126452	0.0124599
cg23111655	0	0	2.67315e-06	0.0047509	0	0	0.00429122	3.34172e-07	6.2836e-08	0.00770352	0.00304665	0.0186352
cg01832549	0.00222044	0.018547	3.76927e-09	0	4.00087e-09	0	0.0703928	0.00362643	0.00605727	0.00642626	0.00571608	0.000118245
cg00968167	5.83088e-06	1.40156e-10	1.94292e-07	0.0056355	1.61781e-07	2.69002e-07	0.0171882	0	0.000647778	0.00580647	0.00199008	0.0126044
cg19713429	0	1.54625e-09	0.00143357	0.0381376	2.52899e-06	0.0139279	0.073213	0.00456355	0.0021972	0.000329472	0.000321283	0.0143301
cg01693305	9.44059e-08	0	0	0	8.99188e-09	3.11661e-07	0.00177523	3.01456e-10	0.00162945	0.000120875	6.88291e-05	0.00516821
cg07367302	5.45345e-06	0.00296748	4.47426e-07	0	0	0.00233205	0	9.71195e-07	0.00345792	0.00165793	0.000526498	0.000234136
cg21813747	0.00151368	1.11635e-07	0.00491135	1.83221e-07	3.93889e-08	5.47221e-10	5.23725e-08	3.42988e-10	0.000815092	0.00106606	0.005313	0.00356275
cg21057046	6.35546e-08	0	2.0878e-06	0.00119859	9.33229e-08	3.05577e-09	3.55388e-08	0	0.00257489	0.000342421	0.00172647	0.000252071
cg16650717	0.00962859	0	0.000253771	0	6.1172e-07	4.60817e-10	0	1.56544e-08	0.0025899	0.0116535	5.54913e-05	1.95904e-05
cg18923740	0.000619802	0	0	0	3.66189e-10	0	2.48839e-06	0.000942979	0.00026157	0.00184021	0.000782867	0.00239421
[truncated: 89,602 more rows]

## Sheet: Gene expression
Feature	Cold	Week day	Sex	Mother's education	Ancestry	Exercise	KIDMED score	Season	Age	Hour of sample collection	Hours of fasting	zBMI
TC01000001.hg.1	5.79929e-10	0	0	0	1.84362e-08	4.36106e-09	0.0280203	0.000694088	0.00568232	0.000494439	0.000884148	0.00448491
TC01000002.hg.1	0.0160257	1.34122e-08	1.79635e-08	0	2.82795e-07	0.0171579	0.0213412	5.04478e-08	6.55856e-05	0.00545882	0.0197202	0.00108467
TC01000003.hg.1	3.57073e-09	1.83548e-08	1.02808e-07	0.0119197	1.75826e-07	1.54138e-07	0.0253776	0.000651208	3.46034e-05	0.00228157	0.0103637	0.000728861
TC01000004.hg.1	1.18742e-07	3.29849e-08	5.7217e-09	1.84585e-10	0	8.14008e-10	0	0	0.00702309	0.0108233	0.00327416	0.0105142
TC01000005.hg.1	0	0	8.81907e-07	1.05039e-08	1.10625e-07	1.7967e-09	0	8.68236e-09	9.42757e-05	4.22053e-05	0.0177063	0.00719311
TC01000006.hg.1	0.000246384	0	2.3649e-07	0.019886	2.3703e-08	7.02095e-05	0.0172307	0	3.25203e-05	0.00995998	0.00602559	0.0265954
TC01000007.hg.1	4.16877e-07	0.0183915	1.17431e-07	0	1.09309e-05	0.0117066	0	4.55042e-08	0.00891626	0.0112674	0.00398673	0.0026562
TC01000008.hg.1	1.27557e-05	0	0	0	1.62912e-08	0	0.00461767	6.57722e-07	0.00155259	0.00374055	0.000173377	0.00402785
TC01000009.hg.1	2.07018e-09	1.0169e-09	1.94462e-09	4.44528e-07	1.87787e-06	3.06737e-08	0	0	0.00120094	0.00192428	0.0012708	1.09798e-05
TC01000010.hg.1	0	0	0	0	0	0	0	0	0.000159872	0.00201904	0.000662417	0.00502404
TC01000011.hg.1	8.72998e-09	0	0	0	2.92177e-08	0	0.032007	0.0116438	0.0183881	0.0138054	0.00395528	0.000451585
TC01000013.hg.1	0	3.42548e-09	2.53137e-05	0.00927243	1.30159e-08	8.64905e-08	0	2.88289e-10	0.038042	0.003381	0.00479817	0.000205854
TC01000014.hg.1	2.1454e-05	0	2.93743e-10	6.29288e-09	0	2.63273e-10	0.00863926	0	0.000892652	0.00323297	0.00108314	0.0259464
TC01000015.hg.1	0	3.92148e-10	0	0	0	0	1.3148e-08	9.69932e-10	0.00258848	0.000645317	0.00213862	0.000628283
TC01000016.hg.1	1.34147e-07	1.51607e-07	0.00470431	1.19203e-07	1.38469e-06	2.75282e-08	5.39223e-08	0.0008205	0.00987945	6.07603e-05	0.00189088	0.00341247
TC01000017.hg.1	0	0	0	0.000952688	2.63262e-10	0	0	0.00319861	0.00976844	0.00190005	0.00186208	0.00187053
TC01000018.hg.1	0.0585779	0.0133095	1.97863e-07	4.64076e-07	1.19173e-07	1.39846e-06	4.25652e-07	7.23594e-09	0.0440672	1.12921e-06	0.00322223	0.0134093
TC01000019.hg.1	1.31337e-09	0	7.22224e-09	1.49759e-09	0	2.77214e-08	4.69974e-06	0	0.00512845	0.00543722	0.011901	0.0135479
TC01000020.hg.1	0	0	2.60334e-09	0	5.57795e-09	0	3.56507e-06	2.6003e-08	0.00258899	0.00142115	0.000712384	0.0206193
TC01000021.hg.1	0	0	8.67456e-07	0	1.08698e-07	0	0	4.68054e-07	0.00131761	0.000131312	0.00112969	0.0140521
TC01000022.hg.1	2.19543e-08	0	8.996e-05	3.27483e-07	1.12323e-07	0	1.58578e-06	7.08581e-07	9.03466e-05	0.0017156	0.0024954	0.0085182
TC01000023.hg.1	3.84036e-09	4.76203e-08	0.048406	1.02077e-07	0.0178076	6.72167e-07	0	1.03475e-07	0.00336423	0.00247149	0.0151352	0.0193328
TC01000024.hg.1	0	0	0.000693138	0	2.48232e-08	2.79646e-08	0	2.60628e-07	0.000811381	0.00258585	0.0110468	0.000575069
TC01000025.hg.1	9.1595e-10	0.00224687	0	1.47243e-08	9.17949e-08	8.03345e-05	0.00612606	0	0.00425888	0.00114109	0.00184165	0.00223883
TC01000026.hg.1	1.56245e-08	1.6782e-08	0	0	4.07673e-08	0	0	5.7219e-09	0.0168359	0.00190313	0.00747466	0.00246002
TC01000030.hg.1	0.0280351	0	0	6.08743e-08	4.13593e-07	0.00578097	0	6.58275e-06	0.000539043	0.00355282	0.000656217	0.021349
TC01000031.hg.1	0	0	0.0113205	1.51742e-08	1.57211e-10	1.6916e-07	0	3.04765e-08	0.000426575	0.000968776	0.000745816	0.000710446
TC01000033.hg.1	4.4674e-08	0	8.07551e-07	0	1.85464e-08	7.1456e-10	2.67605e-06	1.40423e-07	0.00276827	0.00120486	0.00483265	0.000782393
TC01000034.hg.1	0.0480502	9.02882e-07	0.0128131	1.42298e-06	3.2436e-05	3.13257e-06	0.00541808	0	0.00561165	0.00871042	0.00425597	0.000202454
TC01000035.hg.1	9.52992e-07	3.1781e-07	2.08282e-08	0.00486717	0	8.10951e-09	0	1.08212e-07	0.00107707	0.00754331	0.000675308	0.00336715
TC01000036.hg.1	0.015055	0.00729358	4.91547e-07	0	3.24009e-07	0.00684717	0.0326986	4.80544e-10	0.000287172	0.00874179	0.000439613	0.00819285
TC01000037.hg.1	0	0	8.13634e-08	0	0	1.51942e-07	0.0102241	0.00327182	0.00263947	0.00705655	0.00731458	0.00338849
TC01000039.hg.1	0	2.74644e-08	8.67943e-06	0	9.2301e-06	0.0021316	0.00231504	0.0114667	0.00382434	2.39233e-05	0.012533	0.006916
TC01000040.hg.1	1.30969e-08	1.6037e-08	1.08192e-10	8.64254e-10	8.91028e-09	1.088e-06	0	0.00366537	0.000149056	0.00970587	0.00692031	0.00189335
TC01000041.hg.1	0.0387106	2.12402e-09	0.0118885	1.26804e-09	5.47525e-09	0.00573821	0	0	0.00646642	0.00539524	0.0430674	0.000557541
TC01000042.hg.1	0	0.00832406	0.00225334	0	7.66762e-09	0.00638211	0.0057306	0.011487	0.0086685	0.0447351	0.00486398	0.00787932
TC01000043.hg.1	0	0	0	3.33343e-08	0	7.36763e-08	0	0.0114012	0.015142	0.0147515	0.00233122	5.71179e-05
TC01000045.hg.1	0	0	0	0	1.57055e-08	1.17839e-07	0	6.86714e-08	0.00203584	6.72679e-05	0.0209208	0.0200101
TC01000046.hg.1	0	6.30814e-07	1.97625e-08	0	2.77186e-10	0	0	7.71706e-10	0.000326314	0.000415934	0.000284916	0.000575248
TC01000048.hg.1	0	7.76153e-09	0	2.26696e-09	0	1.85325e-08	7.78129e-10	1.13225e-09	0.000340948	0.00204494	3.62123e-05	0.0209539
TC01000049.hg.1	0	0	0	8.96096e-10	1.22814e-09	4.24623e-09	0	0	0.00184221	0.00228008	0.000557335	0.0134531
TC01000050.hg.1	0.0244136	1.41963e-06	1.41196e-05	1.14135e-05	8.86258e-05	0	0.0104781	0.0419325	0.0282499	0.00431592	7.39529e-05	0.00252432
TC01000051.hg.1	1.79137e-06	0.0252306	0.0250117	0	7.25401e-07	1.93302e-07	0	0.0478972	0.0010164	0.0105649	0.0475421	0.000695361
TC01000052.hg.1	1.19509e-07	0.0182252	2.40053e-07	0.0125573	2.35649e-08	0	0	0.0105337	0.000670621	0.00219827	0.0025283	0.00106987
TC01000053.hg.1	0	0	1.34013e-05	1.52033e-09	0	0.0126573	0	0	0.00815399	0.000537966	0.00268736	0.00638901
TC01000054.hg.1	0.000287426	0	7.86244e-06	6.88198e-07	6.24098e-05	2.49138e-06	0.0108722	0.00175222	0.00162668	0.000364371	0.00246567	0.000210034
TC01000055.hg.1	0	9.29365e-09	1.07558e-07	0	5.90799e-09	0	0	0	8.33898e-05	0.00174648	0.0118757	0.0223273
TC01000057.hg.1	9.32658e-07	0.0227537	0	0.0175474	3.05099e-10	1.31173e-07	3.50942e-07	5.49702e-08	0.0016732	0.00983996	0.00345276	0.00241957
TC01000058.hg.1	0	1.30717e-09	4.81334e-09	2.74938e-09	2.29738e-08	1.4344e-10	0	6.20208e-08	0.000276741	0.0160412	0.000971271	0.00637846
TC01000060.hg.1	3.81135e-09	1.55201e-08	0.020942	4.62319e-10	0	1.5769e-07	0.0578979	8.57089e-09	2.5457e-06	0.0176535	0.00283029	0.000467344
TC01000061.hg.1	0.0214996	0	0.0127956	3.1384e-08	2.12067e-07	1.97581e-07	0.0117379	0.0147894	0.00897478	0.00111663	0.0197449	0.00386841
TC01000062.hg.1	3.09934e-08	0	0	6.35375e-08	0	4.11043e-09	0.00199604	0.00224829	0.000765731	0.000281922	4.73118e-06	0.026788
TC01000063.hg.1	0	0	0	0	0	8.61257e-09	0	0	0.00455544	0.00155142	0.000228948	0.00616953
TC01000064.hg.1	8.1267e-08	0	0.0105552	5.79807e-10	1.98715e-07	2.90987e-10	0	0	0.0030938	0.00805517	0.00264354	0.000898043
TC01000065.hg.1	0	0	5.50126e-08	0	0	3.46476e-10	3.57393e-07	1.45119e-09	0.0324755	0.000337176	0.000478562	9.81099e-05
TC01000066.hg.1	0	0.0396724	7.81264e-07	7.69964e-07	9.81076e-07	0.000307754	0	1.56102e-06	8.75634e-05	0.0106412	0.000802531	1.36587e-05
TC01000067.hg.1	0	0	2.0191e-10	0	1.56802e-09	0	1.97886e-08	4.54539e-08	0.0113098	0.00111758	2.0163e-05	0.0119894
TC01000069.hg.1	1.71922e-10	0	2.83292e-07	0	2.19456e-09	7.04042e-07	6.26584e-10	0.0285687	2.00446e-05	0.00125288	0.0187553	0.00320613
TC01000070.hg.1	7.25582e-06	0	0.0241812	0.0216606	9.01577e-06	0.00142469	0	6.85945e-09	0.016607	0.00761158	0.000273743	0.00624572
TC01000071.hg.1	4.61586e-08	9.10264e-09	0	2.44329e-09	0	0	2.79392e-07	4.52837e-09	0.00488201	0.00774658	0.000346859	7.41835e-05
TC01000072.hg.1	2.66991e-07	0.00673639	1.78713e-09	4.05278e-08	0	1.4156e-07	0.0180346	1.47313e-07	5.8224e-05	0.00733483	0.00243111	5.78998e-05
TC01000073.hg.1	0	0	0	0	6.59191e-10	0	0	2.73403e-10	0.0015792	0.0046998	0.000165405	6.69782e-05
TC01000074.hg.1	1.48314e-08	0.00594701	0	2.98635e-06	3.79153e-06	0.0197767	0	6.79883e-06	0.0234473	0.00601898	0.00116295	0.00331419
TC01000076.hg.1	1.61913e-07	0.0149384	0	0	7.38253e-07	0	0.0121113	3.23139e-08	0.0401245	0.00847868	0.00402656	0.000117612
TC01000079.hg.1	9.4441e-07	0.0202879	0	0.053914	0	1.23658e-07	1.83227e-08	1.38818e-06	0.000881794	0.01625	0.000920825	0.00117383
TC01000080.hg.1	5.76494e-07	6.68106e-08	0.00697247	5.80367e-09	0	1.08262e-09	0.0073811	0	0.0062773	0.00560957	0.00126754	0.00528274
TC01000083.hg.1	2.31528e-07	1.85714e-08	1.06888e-07	1.59201e-07	4.10147e-08	1.95132e-07	0	3.48787e-08	0.0111788	0.00892116	0.000194316	0.000795173
TC01000084.hg.1	0	0	0.0112168	5.98718e-11	3.95621e-11	0	6.38096e-10	0	0.0584273	0.0047539	8.59946e-06	0.00661138
TC01000085.hg.1	1.41266e-06	7.72701e-10	0.00321128	1.00062e-07	4.117e-09	2.72873e-08	0.0355038	0	8.31117e-05	0.000424109	0.000105497	0.00115139
TC01000086.hg.1	0	5.62357e-10	7.50252e-10	2.86514e-09	3.61904e-09	4.76142e-09	0	0	0.00168002	0.000665949	0.000257497	0.000685282
TC01000087.hg.1	0	1.37001e-08	3.08532e-08	0	1.23248e-07	0.00421496	4.8762e-08	1.64697e-08	0.000827093	0.0100801	0.00390366	0.0117561
TC01000088.hg.1	0	0	0.0227013	0	0	0	6.23777e-09	0.02386	0.00965216	0.00131291	9.71221e-05	0.000184883
TC01000090.hg.1	2.31365e-10	0.0255471	0.00073378	0	0.00822473	0.00590962	0.015373	0.0233363	0.0119793	0.000277852	0.00465157	0.00113327
TC01000091.hg.1	5.82255e-10	0	2.58917e-09	0	0	0	0	4.45731e-10	0.0233751	0.00649479	0.000973741	0.000857277
TC01000092.hg.1	1.61636e-09	0	3.94071e-06	7.6967e-10	0	8.00781e-08	0	0.00600045	0.00645203	0.000125844	0.00620215	0.00628667
TC01000093.hg.1	0	1.08918e-08	0	1.38184e-08	0	0	4.00429e-08	0	0.000926669	0.0165164	3.44454e-05	0.00293135
TC01000094.hg.1	3.98193e-08	3.63553e-07	3.33311e-08	0	7.18902e-09	1.71683e-09	4.10229e-09	3.49222e-08	0.00307696	0.00107238	0.00583312	0.000517607
TC01000096.hg.1	0	0.0185824	0.0284966	0	0	0	0	0.00175239	0.00827342	0.0581231	0.00145271	0.0122877
TC01000098.hg.1	0.0584874	0.0558391	0	0.0168194	1.6689e-07	0	0.0307637	1.18957e-08	0.00298181	0.014932	0.000318584	2.7899e-05
TC01000099.hg.1	0.0108672	0	3.11318e-05	0	1.5591e-05	1.29946e-06	3.77101e-08	0.00341472	0.0144446	0.010114	8.01178e-05	0.0015043
TC01000100.hg.1	0.0408395	0	0.06279	0	1.02696e-06	0.00107571	0.0191154	1.55359e-08	0.00389753	0.0739435	0.00376038	0.00495436
TC01000101.hg.1	4.65257e-06	0	1.73547e-06	6.03514e-06	3.98324e-10	4.63827e-07	3.65398e-09	2.448e-06	0.00337703	0.00104059	0.000607585	0.00509641
TC01000102.hg.1	0	0	0	0.207814	2.37397e-07	4.79505e-10	1.63712e-09	0.0246876	0.00114074	0.000314862	0.00220258	0.000463244
TC01000103.hg.1	0.000929783	3.02909e-08	0	0	0	7.8318e-08	1.22059e-07	0.0495356	0.00686338	0.00463474	0.000755398	0.00134656
TC01000104.hg.1	0	0.0235447	4.12374e-06	0	2.98241e-08	1.36713e-07	9.25422e-08	0.0170515	0.0121529	0.0022848	0.0117247	0.0148998
TC01000105.hg.1	0	6.24413e-10	1.60687e-10	0.0467476	3.82055e-09	7.36728e-09	0.0167114	2.46963e-08	0.00287103	0.0170555	0.000266971	2.17535e-05
TC01000106.hg.1	0.0476657	2.71e-09	0.00955283	1.03422e-09	3.68954e-06	2.33582e-08	4.23662e-08	9.85163e-10	0.0209936	0.00635641	0.00681884	0.000774447
TC01000108.hg.1	1.07586e-05	5.04832e-08	0.0175249	7.55019e-08	1.89073e-06	2.61252e-10	0.0213923	1.8475e-06	0.00156711	0.000821958	0.00182177	0.0180269
TC01000109.hg.1	0	0.0206229	0	0	0	1.5693e-05	0	2.57083e-08	1.08165e-05	0.00715847	0.00261864	0.0158623
TC01000110.hg.1	0	0.00112573	2.61828e-08	5.25457e-09	0	0	0.0310589	0	0.00447902	0.0154829	3.24161e-05	0.00193102
TC01000112.hg.1	1.91116e-08	5.28738e-09	3.41296e-07	1.74193e-08	3.83455e-08	0.000889543	2.40617e-08	0	0.00458057	0.000128111	0.0100852	0.00186397
TC01000113.hg.1	0.00311669	0	0.0176244	0.0455863	1.47893e-05	0	2.19196e-09	2.40598e-07	0.00418863	0.0120719	0.00160603	0.000849864
TC01000114.hg.1	0.00614876	0.0234568	1.26855e-07	0.015259	4.65645e-07	0.019397	3.09876e-08	0.0208815	0.00273872	0.00040595	0.000291591	0.00191435
TC01000115.hg.1	1.40659e-05	0.00327213	1.68844e-05	5.61738e-08	4.24008e-06	1.83642e-06	0.0665063	0.0216635	0.00350951	0.000210064	3.89687e-05	0.000821833
TC01000116.hg.1	0	0.0423473	0	1.01148e-07	0	0.00519342	1.23721e-06	0.0154992	0.00220998	0.0171367	0.000811926	2.72392e-05
TC01000117.hg.1	1.6006e-08	1.45343e-09	0	0	1.46943e-10	1.8228e-10	2.95655e-07	1.03131e-09	0.000620799	0.00961764	3.95804e-05	0.00137585
TC01000118.hg.1	9.29913e-06	1.44792e-09	9.34776e-10	1.87961e-07	9.12499e-09	0	0	8.4363e-08	0.0181226	0.000871476	0.0193839	0.000867922
TC01000119.hg.1	1.44302e-09	3.2978e-09	0	0	9.96776e-10	0	0.0044466	1.25824e-09	0.0248443	0.00337828	0.00359073	0.00046396
TC01000120.hg.1	1.30148e-08	0	3.67172e-07	0	3.95487e-07	7.8117e-08	7.93087e-09	0	0.00938769	0.00396125	3.74098e-06	4.52779e-06
TC01000121.hg.1	7.51604e-07	0.0105357	4.28102e-10	0	0	2.14612e-07	1.61474e-07	2.82019e-07	1.02092e-05	0.00287226	0.00169785	0.00485433
TC01000122.hg.1	0	2.11072e-09	1.28382e-09	8.9402e-10	0	0	0	0.00390289	0.00051285	0.000157237	0.00304149	0.000949628
TC01000123.hg.1	2.75883e-08	0	4.97102e-05	0.000360645	0	2.12153e-09	0	0.00562539	0.000732113	0.001429	0.00123526	1.24326e-05
TC01000124.hg.1	0.0194314	0.00977642	2.12867e-08	0.0163086	0	8.58401e-08	2.59903e-07	4.51081e-08	0.00349763	0.0105133	0.00632689	0.000122609
TC01000125.hg.1	0.00393845	0.00324886	0	0.00765694	0	7.26265e-05	1.20022e-06	0.00783065	0.00650673	0.00378372	0.00259742	0.00572832
TC01000126.hg.1	0.00549726	7.99772e-07	0.00822744	0.00707332	5.36645e-06	1.50444e-05	0	0.0369594	0.010823	0.00134158	0.00730875	9.25595e-06
TC01000127.hg.1	2.73697e-08	0.00637248	0	4.0391e-08	0	1.24295e-08	0.0317556	0	0.000340077	0.0027551	0.000830396	0.0257558
TC01000128.hg.1	0.0234498	0.0139434	0.037846	0.00977189	4.0724e-06	0	0.0198439	1.51916e-10	0.00259583	0.00155893	0.00146114	0.00212989
TC01000129.hg.1	9.90276e-10	3.27831e-08	6.67938e-10	1.18137e-10	7.90216e-08	0	1.06231e-08	0	0.0255585	0.0696329	0.0014011	2.71494e-05
TC01000130.hg.1	9.80362e-07	0	2.62476e-08	0	0	0.0102761	2.12255e-08	2.94129e-09	0.00146734	0.00787454	6.26571e-06	0.0118999
TC01000131.hg.1	2.2158e-09	1.02276e-07	3.27566e-06	0	0	2.24049e-07	0	1.62562e-06	0.00248437	0.00761423	0.00399619	0.00343858
TC01000132.hg.1	0	0	1.03863e-07	0	8.83828e-08	0	1.01673e-07	5.37592e-08	0.00412336	0.000378863	0.00598978	0.0011053
TC01000133.hg.1	2.49618e-08	2.65148e-07	0	0	2.31685e-06	0.00182776	0	2.47613e-07	0.0114273	2.5183e-05	0.00309599	0.000838741
TC01000134.hg.1	0.0133595	1.05024e-07	3.22413e-08	1.05265e-07	6.14361e-08	4.33606e-05	8.84347e-08	0	0.00362817	0.00136635	0.00131055	0.00413701
TC01000135.hg.1	0	0	0	6.64245e-09	0	0	0.0328534	1.4066e-08	6.00589e-05	0.00862486	0.00135707	9.70923e-08
TC01000138.hg.1	0	1.09134e-06	1.28093e-07	0	2.6963e-08	5.78121e-08	0	2.37601e-08	0.00102768	0.00112748	0.000235765	0.00094082
TC01000139.hg.1	0	3.07683e-09	0.000955432	4.05836e-08	1.34785e-10	2.10522e-08	1.43578e-08	3.6898e-09	0.000102221	0.000545973	0.000514086	0.000884899
TC01000141.hg.1	2.32749e-06	8.43173e-10	1.18317e-07	0	3.53472e-08	0	1.54297e-08	0	1.83563e-05	0.000409117	0.00233595	0.00420363
TC01000142.hg.1	3.33053e-10	0	0	0	0	7.39859e-10	0	2.85318e-08	8.26057e-05	0.00113756	0.000873991	0.000896678
TC01000143.hg.1	2.00201e-08	0	2.71971e-08	0	1.45618e-06	0.0031064	0	0.00863934	0.00668708	0.00795626	0.00112291	0.00207368
TC01000144.hg.1	3.35266e-07	1.05636e-07	0	0	6.42043e-06	7.92993e-07	0	0	0.00178773	0.000207809	0.0030805	3.60847e-05
TC01000145.hg.1	3.88694e-07	0	0.0221818	0.0453086	1.44477e-05	0	7.8322e-06	1.23197e-06	0.00222695	0.00772043	1.83461e-05	0.0180072
TC01000146.hg.1	7.47293e-09	0	2.21351e-07	5.97654e-09	0	0	0.0405281	0.00969314	0.00874653	0.00618053	2.73769e-05	0.00505724
TC01000147.hg.1	9.72707e-05	4.68756e-06	0.000455416	0	0	9.27894e-05	0	0.0117918	0.0758333	0.019647	1.71243e-05	1.31142e-07
TC01000148.hg.1	7.76055e-07	0.0276303	0	0.0326204	3.13824e-05	5.19653e-09	0.0113153	0.0131479	0.00345369	0.0009923	0.0167585	0.00119505
TC01000149.hg.1	0	0.0469345	0	2.41043e-07	8.02667e-06	9.16941e-08	0	8.08576e-09	0.0145161	0.010434	0.000284898	0.0136522
TC01000150.hg.1	0	0	0	2.2922e-10	0	4.20778e-08	0	0.0151194	0.00284258	0.00409728	4.06248e-05	3.6693e-05
TC01000151.hg.1	2.02401e-06	0	1.28142e-06	2.24342e-09	0	0	0.00789652	9.88024e-09	0.00166424	0.0109551	0.0124062	0.00302995
TC01000152.hg.1	0	0	0	1.65666e-08	0	0	0.0482929	0	0.000109784	0.00341819	0.000428439	0.000568244
TC01000153.hg.1	0.0057318	0	0	0.00831782	1.22483e-05	0.0146609	0	1.84043e-07	0.0010591	0.00374404	0.00261414	0.00924505
TC01000154.hg.1	9.87622e-08	0	0	1.02056e-07	0	1.4785e-05	0	0	0.00981193	0.00302245	0.00127098	0.0165588
TC01000155.hg.1	0.0113935	0	0.0220948	0	5.7791e-07	0.00944656	0.00105992	0	0.0383757	0.00955698	0.00350977	0.000353221
TC01000156.hg.1	0.00796979	0.0406199	1.15136e-06	0.00526793	1.29634e-06	0	0.0322473	0	0.0033645	0.000425558	3.80268e-07	0.022519
TC01000157.hg.1	2.39534e-07	0.0147722	2.3402e-08	0	0	3.56936e-05	3.49607e-08	0.0169359	0.0401499	0.000580771	0.0379105	0.0089391
TC01000158.hg.1	0	1.07938e-10	0	0	0	2.14326e-10	0.0338286	1.23329e-08	5.8688e-06	0.0115615	0.00200886	0.0018693
TC01000160.hg.1	0	0.00482442	1.91589e-08	0	4.13362e-07	9.0691e-09	0	0	0.0182096	0.00484121	7.72668e-06	0.00400589
TC01000161.hg.1	2.30212e-07	4.2369e-09	1.45464e-10	0.0250405	0	9.78638e-09	0	1.64788e-09	1.18752e-05	0.00246513	0.00118072	0.000248205
TC01000162.hg.1	0	0.00226874	0	0	0	0	0	6.33873e-09	5.35551e-05	6.63898e-05	0.00860989	0.000787932
TC01000163.hg.1	4.67122e-08	0.0039713	1.66139e-09	1.62264e-07	0	9.97399e-07	0	0	0.00660831	0.00933498	0.0084695	0.0107857
TC01000164.hg.1	1.13102e-07	5.10482e-06	2.25455e-06	1.58257e-07	0	0.014718	0	0	0.00572394	0.00259199	0.0286597	0.00958266
TC01000166.hg.1	0	0.00642135	0.00305536	2.1684e-09	4.02981e-09	0	0	5.95891e-09	0.00198829	0.00195449	9.60456e-05	0.0135147
TC01000168.hg.1	6.67069e-10	0	1.55203e-08	9.99091e-10	6.68038e-10	1.46487e-06	1.1803e-08	0.00166454	0.00474066	0.000961841	0.00753885	0.000325352
TC01000170.hg.1	1.50781e-05	7.10417e-09	2.34218e-06	2.61197e-08	4.2298e-09	0	0	0	0.00666996	0.000862421	0.00934249	0.000579536
TC01000171.hg.1	0	2.31274e-08	2.41495e-06	0	3.27007e-08	9.38049e-08	0.00194825	1.64419e-08	0.00701196	0.00136767	0.0167136	0.0032058
TC01000176.hg.1	1.96552e-09	8.41406e-10	5.27603e-08	0	4.52402e-10	0	2.77648e-07	1.29827e-07	0.00189823	3.09883e-06	0.0288902	0.00281558
TC01000181.hg.1	0	0	0	0	0	0	0.00550866	4.26919e-09	0.00999644	4.79968e-06	0.0013338	0.000447195
TC01000182.hg.1	0.00526766	0	0.000295166	4.57405e-07	1.15399e-06	1.35499e-06	0.0670654	0	0.0280865	0.061952	7.03472e-05	0.00349054
TC01000183.hg.1	0	2.97229e-10	0.0108277	1.06337e-08	1.01184e-09	0	6.22256e-08	0.00954812	0.00490504	0.00443348	0.00124331	0.00151771
TC01000184.hg.1	5.7025e-08	0.0274501	0.0207584	0.0173178	9.81512e-09	0.0223917	4.91821e-09	0	0.000306298	0.00798618	0.00217214	0.00712705
TC01000185.hg.1	2.64342e-06	0	1.1813e-06	0.0487261	0.000295392	0.0181884	4.98914e-09	8.87278e-07	0.000646102	0.00348107	0.00139643	0.0017518
TC01000186.hg.1	1.66372e-08	3.40361e-09	0	0.0278008	1.47479e-08	1.36218e-05	0	4.16682e-09	0.000775299	1.40195e-06	0.0135003	0.0114544
TC01000187.hg.1	2.23472e-08	8.15911e-09	1.4928e-08	5.08013e-08	2.54813e-07	1.23163e-09	0.000648711	0.000544746	0.0284187	0.0212465	0.0038698	2.11521e-05
TC01000188.hg.1	1.49746e-09	0	1.09252e-10	0.0295007	3.8574e-08	0	0.00113819	0	0.000437206	0.000536055	0.000699692	1.52222e-05
TC01000190.hg.1	0.0289102	5.17356e-09	3.85799e-07	0.0264428	4.58258e-08	0	0.0177925	0.0267254	0.000542443	4.11431e-06	0.000467372	2.40884e-06
TC01000192.hg.1	0	2.66288e-09	0	0	4.2251e-10	0	3.69878e-09	0	0.00346403	0.013441	0.00220619	8.71356e-05
TC01000193.hg.1	0	4.60508e-05	3.89042e-06	5.12069e-06	0.0024141	0	8.84912e-06	1.12499e-05	0.000616769	0.0203516	0.00255901	0.00306393
TC01000194.hg.1	1.95338e-07	0	0.000143737	0.00538092	8.9855e-09	0.000415141	8.56914e-10	4.08495e-09	0.0124128	0.00325222	0.0203015	0.00327062
TC01000195.hg.1	6.44686e-08	6.50567e-08	4.33535e-08	1.36863e-10	0	5.63062e-08	0	3.33683e-08	0.003628	0.022164	0.000354906	0.00195005
TC01000196.hg.1	0	0	0	0	8.27791e-10	1.73118e-08	0	6.10997e-09	0.000617353	0.00349149	0.0103264	0.00169495
TC01000197.hg.1	1.6943e-08	1.6779e-08	0.0331255	0.0130732	2.18407e-07	0	1.81903e-08	0.00925135	0.00488356	0.00121192	0.00256441	0.000146005
TC01000198.hg.1	0.000939785	0	3.01173e-05	0.0346011	0.0601778	0.0149118	1.24811e-06	0.0186507	0.00025119	0.00223808	0.00748771	0.0139124
TC01000199.hg.1	6.6319e-06	0	3.17355e-09	1.79844e-08	0	4.79925e-07	3.97692e-07	0	0.00179315	0.000500715	0.00543259	0.0061793
TC01000200.hg.1	3.09918e-06	0.0155168	1.95266e-05	0	0	0	0	0	0.00279996	0.000697482	0.00427301	5.81219e-05
TC01000202.hg.1	0	0.046009	0.00427944	0	1.20115e-09	1.02464e-10	0.00413182	2.12324e-08	3.11441e-05	0.00124379	3.33883e-07	0.00699796
TC01000203.hg.1	3.60795e-07	5.78955e-08	3.20026e-08	5.6362e-09	1.27227e-08	2.73449e-06	4.44924e-08	0	0.00443033	0.0107591	0.00733554	0.00187768
TC01000205.hg.1	0	0	1.26352e-08	0.00156215	2.49585e-07	2.77273e-07	0	0.0452776	0.0129183	0.00467997	0.00241532	0.0212508
TC01000206.hg.1	6.98571e-07	0	6.04542e-07	0	3.52456e-07	1.45509e-09	0	2.19484e-07	0.00349523	0.00610627	0.000752942	0.000291877
TC01000207.hg.1	5.26797e-07	0.0150098	0.0172736	0	0	1.33782e-07	0.000588985	0.0393486	0.00756604	0.0110537	0.00183344	0.00627021
TC01000208.hg.1	0	0	8.20665e-10	4.32348e-09	0	0.00957424	0.056635	3.07183e-09	0.00107644	0.00655331	0.00471509	0.00118834
TC01000209.hg.1	3.21656e-07	0.0196966	0	0.00518466	9.43429e-06	2.64748e-07	0.00880778	0.0222406	0.0020365	0.000133142	0.00157361	0.00175897
TC01000211.hg.1	5.82049e-10	0	1.06267e-09	0	0	1.21404e-08	0	1.07626e-09	6.16556e-06	0.0101371	4.64419e-05	0.00275235
TC01000212.hg.1	0.0387789	0	6.64176e-07	0.000541549	3.85607e-08	2.87214e-08	0.00984688	7.11563e-06	0.0115128	0.000616707	4.47616e-05	0.0116787
TC01000213.hg.1	0	0	0	1.65389e-09	9.72647e-10	0	0	4.31382e-09	0.00234458	0.00235773	0.00853747	0.0157141
TC01000215.hg.1	2.22941e-09	0	3.78496e-08	0	0	2.65371e-10	0	3.9919e-09	0.00630624	0.00651623	0.000319707	0.000776555
TC01000216.hg.1	0	0	4.31889e-07	0	2.48242e-05	2.09473e-09	0.060351	1.96003e-08	0.00165961	0.00528982	0.000219737	0.00298887
TC01000217.hg.1	5.15446e-08	0.0530618	2.25517e-10	2.55823e-10	2.08352e-08	1.52315e-08	1.38562e-08	1.08444e-07	0.00208784	0.00119225	0.00545533	4.30767e-05
TC01000218.hg.1	2.41388e-09	0.00204618	0.00703256	6.23915e-08	2.80516e-07	4.63436e-07	0.0672773	0.00882468	0.0132142	0.0113505	0.0015354	0.000548123
TC01000219.hg.1	1.41017e-07	1.9214e-07	0.00554437	4.9436e-08	1.19681e-09	7.97768e-07	0.000108754	4.26678e-09	0.013707	0.0118708	0.0072881	0.00936168
TC01000220.hg.1	4.0955e-10	0.0101131	6.27507e-09	0	0	0	0	0	0.000113342	0.00559818	0.00417479	4.02337e-06
TC01000221.hg.1	0	0.0190927	0	0.00441153	7.13766e-08	0.00552696	0.0484902	2.5615e-08	0.0052443	0.00146735	0.00425217	4.46522e-05
TC01000222.hg.1	4.86196e-07	0.017721	0.0128956	0.0421322	0	0.00549622	0.0142037	0.0231786	0.00200813	0.00340566	0.00830384	1.29944e-05
TC01000223.hg.1	2.50753e-06	0.00247052	1.88169e-08	0.043633	0	3.83971e-08	0.00137088	0.0472753	3.75295e-05	0.000408833	0.00246087	0.00758304
TC01000224.hg.1	0	0	4.98229e-07	1.46831e-07	0	0.00029093	2.21075e-07	1.8975e-07	0.000103192	0.00104646	0.00808397	0.0164985
TC01000225.hg.1	2.41388e-09	0.00204618	0.00703256	6.23915e-08	2.80516e-07	4.63436e-07	0.0672773	0.00882468	0.0132142	0.0113505	0.0015354	0.000548123
TC01000226.hg.1	2.65399e-08	0	7.78463e-08	1.15519e-07	0	3.73196e-07	1.63635e-06	2.85337e-06	4.25178e-05	0.0364842	0.000246029	0.00329752
TC01000227.hg.1	0	0.0645033	4.9078e-09	0	0	1.65704e-09	0	0	0.000522306	0.00389253	0.00149774	0.0089542
TC01000228.hg.1	9.46021e-08	1.78404e-07	0	0	9.28935e-09	0	2.1437e-09	0.00662142	4.09653e-05	0.000143372	0.0190917	0.00023045
TC01000229.hg.1	0	0.00496211	1.21803e-06	1.2335e-05	0	0	5.75563e-07	8.86508e-08	0.000773536	1.11713e-07	1.27598e-07	0.00328675
TC01000230.hg.1	0	1.36071e-07	4.07058e-10	2.85121e-05	0.0259761	0.00476142	0	0.00472568	0.000244988	0.00249345	0.0032787	0.000556247
TC01000231.hg.1	0	2.75202e-10	7.30873e-07	7.05283e-09	1.72877e-08	2.71908e-07	1.03733e-06	0	5.37301e-05	0.010929	0.00180336	0.00574115
TC01000232.hg.1	0.0248668	0	0.0360348	0	4.19691e-07	0	0	1.14505e-08	0.00224224	0.00451588	0.000445561	0.000408832
TC01000233.hg.1	1.02196e-08	3.33314e-08	3.29303e-08	0.00809678	2.22516e-08	1.25737e-07	0	0.0151085	0.00899497	0.0200365	0.00454906	0.000988693
TC01000234.hg.1	2.19447e-07	1.37376e-08	0.00478921	1.66937e-09	2.09899e-07	0.0128509	6.13762e-09	0.0170762	0.0139021	0.00730631	0.000444138	0.0126054
TC01000235.hg.1	3.20681e-05	0	0.00873394	4.80874e-07	0	0.00761662	0	0	1.79692e-05	0.00141857	0.000285495	0.00158086
TC01000236.hg.1	3.08702e-09	0	3.71013e-08	5.54787e-09	0	0	3.32963e-08	0.0125432	0.0111943	0.0178742	1.65795e-07	0.00260265
TC01000237.hg.1	0.00274573	0.0179267	0.000204762	0.0258984	3.18481e-07	4.92826e-05	1.01708e-08	9.97528e-09	0.017991	4.39724e-05	0.00069895	0.00670543
TC01000238.hg.1	0	7.66772e-10	5.81865e-08	0.018096	0	0.00291064	0.00653238	0.00482458	0.0153132	0.00787327	0.00043755	0.000719131
TC01000239.hg.1	3.21008e-07	0.0812076	0	0.0525032	1.51033e-08	2.01282e-06	0	0.0010266	0.00521757	0.0130057	0.000365966	0.00850694
TC01000241.hg.1	0	1.86844e-07	9.16524e-05	0.00807655	2.14059e-06	5.93259e-07	1.23325e-06	0.00799463	0.00165717	0.00188238	0.00175767	0.00376323
TC01000242.hg.1	1.01088e-08	0	3.20833e-09	7.71443e-10	0	2.12509e-07	0	2.46292e-09	4.7115e-05	0.00221083	0.0107448	0.00484391
TC01000244.hg.1	0	0.0171769	2.18167e-05	2.13581e-09	8.06594e-10	3.99692e-07	0.002317	2.52023e-08	0.00013097	0.00121668	0.0118008	0.000318661
TC01000245.hg.1	0	0.0188651	9.96152e-08	0.0264289	3.77649e-06	1.2543e-07	0.00700553	0	0.00638937	0.00460849	0.00740808	0.0111142
TC01000246.hg.1	0	8.33366e-07	0	0	0	1.58606e-09	0	0	0.000317274	0.0106805	1.28052e-05	6.83991e-05
TC01000247.hg.1	0	1.02243e-08	0	4.80679e-10	0	0.0186379	0.0313998	0	0.000311004	0.00740533	0.000991282	0.00108501
TC01000250.hg.1	0.00319046	1.41446e-06	8.13815e-06	0.0911468	0	0	0	0	0.0178117	0.00163646	0.0001952	0.00635249
TC01000252.hg.1	0.0265483	8.55993e-06	0.0288911	0	0	0.0176937	0	6.17602e-08	0.00617187	0.00650193	0.0067915	3.32911e-05
TC01000253.hg.1	5.27839e-08	7.61842e-09	2.48507e-06	0.00312124	9.74899e-06	0.0223008	0.0245809	0.0233722	0.00140836	0.0157567	0.0014204	0.00109262
TC01000254.hg.1	0	1.86497e-05	4.8529e-05	0	1.51115e-05	7.79861e-06	0.0163016	0	0.000760145	0.0106852	0.00155567	0.000103514
TC01000255.hg.1	0.0380737	0	0	1.12784e-09	3.8053e-07	1.68589e-09	0	0	0.0039362	0.00157802	0.000734628	0.00457115
TC01000256.hg.1	4.75132e-08	6.26616e-08	2.45504e-08	2.75871e-09	1.02895e-07	0	0.0356287	2.59244e-08	0.0029787	2.07852e-05	0.00215193	0.00845131
TC01000257.hg.1	2.30908e-07	3.32993e-07	0	1.78719e-07	0	4.41255e-09	0	1.08633e-06	2.96938e-05	0.0304601	0.00430362	4.0822e-05
TC01000258.hg.1	1.07218e-09	0.0150476	0.00188905	6.85551e-10	0	2.65513e-09	0	7.75315e-09	0.00289963	0.00156101	0.00443799	0.000441
TC01000259.hg.1	0	3.29494e-08	0.0261401	0	1.05718e-08	0.00662307	0.0387972	0	0.000136554	0.00023777	0.001371	2.46423e-06
TC01000260.hg.1	0	0	1.42832e-08	0	1.31885e-07	2.37996e-08	0.0131597	0	0.00988698	0.0265693	0.00150975	0.000803528
TC01000261.hg.1	0	0	0.00296388	0	0	0.000541524	0.0440456	1.62641e-09	0.0404813	0.0547961	4.1192e-05	0.000500478
TC01000262.hg.1	1.96935e-08	5.52317e-07	8.83359e-08	2.73019e-08	0	4.37382e-09	3.05024e-08	0	0.0157847	0.00113365	0.0273181	4.9917e-06
TC01000263.hg.1	0	1.13765e-08	7.30455e-10	0	0	4.91507e-08	4.09524e-09	4.13221e-09	0.00232082	0.00255416	0.000301426	3.58923e-09
TC01000264.hg.1	0.0289173	2.23729e-09	0	3.2854e-09	0	5.47472e-09	5.47835e-10	7.91547e-07	0.00396544	0.00738308	0.00133577	1.21163e-05
TC01000266.hg.1	2.86098e-07	0	0	0	7.02182e-06	0	0	3.77594e-08	2.56064e-06	0.00100007	0.000126407	1.52673e-08
TC01000267.hg.1	2.23419e-07	0.00731234	2.58252e-08	0	0	0	0	0	0.00554006	0.00294489	0.00239436	0.0266216
TC01000268.hg.1	1.73653e-09	0	2.38024e-09	0	0	0	0	0.00151612	0.0406565	0.0267823	3.61721e-05	0.00121427
TC01000270.hg.1	0	5.10218e-07	1.4592e-08	3.49002e-07	2.18201e-05	0.0381294	0.0254444	0	0.000881413	0.0026092	0.000981653	0.00125394
TC01000271.hg.1	1.45857e-10	0.0122819	0	0	4.11345e-09	0	0	0	0.011735	0.000124917	0.000867453	0.000717994
TC01000272.hg.1	0.0231952	0	0.0015778	0.0177825	9.54276e-07	0	1.70972e-07	0.00620619	0.0121355	0.00394879	0.00112808	0.00941725
TC01000273.hg.1	6.94477e-06	4.36398e-08	0.00166647	0	0	2.30888e-08	0.0279075	4.80294e-08	0.000330952	0.000459274	0.00177858	0.0254115
TC01000274.hg.1	5.40618e-09	0.00930692	0	0	0	0	2.59154e-09	0	0.010517	0.000659625	0.0113056	0.000991601
TC01000275.hg.1	0.0255864	3.635e-08	6.09288e-09	2.66712e-09	0	5.18444e-09	0.104777	0	0.000243698	0.00156553	0.00503077	0.00138624
TC01000279.hg.1	0.00251497	0	9.89021e-09	2.38479e-09	0	0.00410704	0.00657245	0	0.000660052	0.000343632	0.000121714	0.020108
TC01000280.hg.1	0.0262045	5.58532e-09	0.0177812	0	0	2.63628e-06	0	0.00707897	0.0031072	0.000254407	0.00770815	0.00806427
TC01000281.hg.1	0	0.00521671	0	9.44747e-08	0	1.39726e-08	0	5.86382e-10	0.00152128	0.00354994	7.38773e-05	7.12816e-06
TC01000282.hg.1	0.000222056	6.14598e-06	3.83838e-05	0	3.95169e-08	0	0.00977469	0	0.000116408	0.00187884	0.00637293	0.0014163
TC01000283.hg.1	4.91246e-08	0	6.74103e-10	9.84915e-10	0	1.36805e-06	0	0	0.00824581	0.00220889	4.51538e-05	0.00390275
TC01000284.hg.1	0.00538528	4.3397e-09	0	0.00373292	2.17765e-08	0.00820009	0	0.00852973	0.0025201	0.000325508	1.7764e-06	0.00786817
TC01000285.hg.1	0.0600206	0.0130294	0.0551852	3.25907e-06	0	0.000106195	2.50338e-07	0	5.60046e-05	0.0011623	0.00153522	0.0013842
TC01000286.hg.1	0.0351123	0.0304661	0	0.0228308	6.46229e-09	1.2993e-08	4.22282e-09	0.0216724	0.00153656	0.00192811	0.00172028	3.17557e-05
TC01000287.hg.1	8.54207e-09	0	1.9859e-08	0.00166454	6.21106e-10	8.52117e-09	1.5176e-08	0.00690479	0.00428825	0.00204589	0.00416636	0.00164037
TC01000288.hg.1	3.04428e-05	1.19403e-08	9.77094e-07	0.00720412	1.96966e-07	6.95923e-09	3.22869e-08	0.00147499	0.0142011	0.0366255	0.000277533	1.65059e-05
TC01000290.hg.1	0	0.000164554	0	6.3286e-09	0	8.71216e-08	0	5.98416e-07	0.0145858	0.000374879	4.47143e-07	0.000121787
TC01000291.hg.1	1.99031e-09	0.0194185	2.37413e-08	9.39695e-09	0	0.00481999	4.86103e-09	0.0299261	0.000478252	0.00430964	0.000867334	0.00459228
TC01000292.hg.1	0	2.13652e-08	0.00169972	0	2.17713e-06	0	0.0200251	2.84196e-08	0.000919539	0.000622289	0.00103917	0.000626591
TC01000295.hg.1	7.28376e-07	5.93647e-08	1.25744e-07	0	2.22377e-07	0	0	1.59833e-08	0.00809005	0.00236895	0.00181051	0.00139
TC01000296.hg.1	1.07757e-08	0	0	2.35426e-08	0	0	0.0132141	0.00341453	0.00809748	0.000524002	0.00062992	0.0057525
TC01000298.hg.1	0	0	0	0	1.08845e-10	4.6759e-06	2.2626e-07	0.0139199	0.00990978	0.00243018	6.76254e-05	0.000230339
TC01000299.hg.1	7.33581e-06	0.00236248	0.0195077	6.9341e-07	0	7.03291e-08	0	0.0437307	0.00646463	0.000751032	0.00299097	0.00866289
TC01000300.hg.1	0	0	0	0	1.81268e-08	1.42747e-10	8.07187e-09	3.50634e-09	0.006303	0.000450708	0.00474318	0.0235558
TC01000301.hg.1	0	0.0122805	0.0377987	0	0	4.69202e-06	2.76529e-08	0	0.0074803	0.0024159	0.00455001	0.000654851
TC01000302.hg.1	0	0	0.00327764	4.20246e-08	1.95319e-08	0	0.00193238	1.42941e-09	0.00171251	0.00306513	7.80403e-05	0.0006249
TC01000305.hg.1	0	0	6.40623e-05	0.0137923	0.000196954	0	7.46015e-08	4.26214e-07	0.00759231	0.00474311	0.000819754	0.0131546
TC01000306.hg.1	3.40049e-09	0	6.08025e-10	6.04912e-10	0	2.35815e-09	0	2.59175e-06	0.00711728	0.00106311	0.00104956	0.00669369
TC01000308.hg.1	0	0.0229197	0.0142172	8.15923e-09	1.38587e-08	2.10489e-08	0	0.00533365	0.00135543	0.00239213	0.000438189	0.00930137
TC01000309.hg.1	2.76421e-08	0	2.46273e-09	0	0	3.80658e-09	0	0	0.000831233	0.000449823	0.0111469	0.0116412
TC01000310.hg.1	0.00750186	0.00947067	1.97316e-08	0.0374077	2.36118e-08	0.0245514	0	8.16544e-09	0.0083342	0.031159	7.22743e-07	0.00819365
TC01000311.hg.1	0.00040044	0	0.016444	6.83888e-08	2.33183e-07	3.03789e-07	0.0148642	2.57657e-07	0.0533277	0.00820063	0.000292083	0.00379251
TC01000312.hg.1	2.8305e-10	0	0.00371709	0	4.01137e-08	3.56757e-09	0	3.53977e-08	0.00258672	0.0113835	0.00773203	0.00335246
TC01000313.hg.1	1.38539e-07	2.21892e-09	1.05537e-07	0	8.01862e-08	1.44495e-08	0	0	0.0217138	0.000406401	0.0129522	0.00150476
TC01000314.hg.1	8.96332e-09	2.42204e-07	0.0136908	0.00895714	7.42653e-08	3.0199e-06	0	0	8.61733e-05	0.0226248	0.00196423	0.000346671
TC01000316.hg.1	0	0	8.6971e-09	0	8.34937e-10	0.0145429	0	0.0206823	0.00553513	7.11103e-05	0.000223669	0.000437786
TC01000318.hg.1	1.23711e-09	0.0171795	0.00863154	0	2.21983e-09	0.00856444	3.35693e-10	0	0.0273008	0.00382142	0.000985035	0.015506
TC01000319.hg.1	1.00688e-05	0.0124392	0	1.477e-07	0	0.0139145	0.00560564	0.000637303	0.00155267	0.00322518	1.92247e-06	0.00516067
TC01000320.hg.1	1.68981e-08	4.52763e-10	2.97369e-09	0	1.80516e-07	0.00708044	0	1.55946e-07	0.00754923	0.000488883	8.72992e-06	0.00666748
TC01000321.hg.1	4.14107e-05	0.0663422	0.00110909	0.00829135	0	0	0	0.00247377	0.0139058	0.116414	0.00301095	0.000175262
TC01000322.hg.1	0.0212741	0.0048462	4.05015e-09	1.0308e-10	0	0	1.73235e-08	2.64919e-09	0.00554098	0.0211395	0.00169311	0.0183979
TC01000323.hg.1	0.000167491	0.000998589	0.063217	0	1.7466e-05	3.30981e-05	0	5.40861e-08	4.67201e-05	0.000380076	0.00525075	0.00318964
TC01000324.hg.1	2.19617e-07	0.00976317	0.00947569	0.00692071	0	2.22261e-06	0	0.0253668	7.70339e-05	0.002299	0.0242304	0.00182144
TC01000325.hg.1	7.63984e-10	0	4.69046e-08	5.95007e-09	1.83815e-09	1.94405e-08	1.30791e-07	1.5082e-09	0.0117898	0.0149333	0.00619591	0.000296149
TC01000332.hg.1	0	0	1.89698e-09	5.31151e-10	0	0	0	0	0.0262216	0.000285311	0.00452402	0.00413979
TC01000333.hg.1	1.69983e-08	0	1.47205e-09	4.70497e-09	6.81972e-10	0	0.00303275	0.00953521	0.00229146	0.00116163	0.000973541	0.00136821
TC01000334.hg.1	8.02424e-07	0	4.94822e-08	0	2.67195e-09	1.45264e-06	0	0.0149221	0.00288822	7.47618e-05	0.00113816	0.00164081
TC01000335.hg.1	0.000139559	0.0189486	3.28487e-08	1.83568e-05	6.87881e-09	1.73777e-06	0.00123654	7.32805e-07	0.00974654	0.0045067	0.000224432	0.000293446
TC01000336.hg.1	2.29669e-05	7.3812e-06	2.81587e-06	4.49968e-07	1.01309e-05	5.57059e-08	4.8102e-07	0.000492778	0.00462291	1.11155e-06	0.00520503	0.00455603
TC01000338.hg.1	3.18274e-06	0	0.00281827	0	0	0.00654301	2.41739e-09	2.59127e-06	0.00409703	0.000531592	0.00704324	3.75521e-05
TC01000339.hg.1	1.87659e-07	0.0290008	0.012734	3.43964e-10	0	1.26472e-07	5.97395e-08	0	0.0185706	0.000489652	0.0195371	0.00168097
TC01000341.hg.1	0.0324622	0	0.00755581	0.00278694	0	1.65542e-07	0	8.08504e-07	0.00184074	0.000910257	0.000146932	1.80596e-05
TC01000342.hg.1	8.7095e-10	4.64748e-08	0.00617403	1.43672e-08	5.42563e-09	0.0196005	0.00865494	0	0.0309837	0.00410088	0.000411118	1.0309e-05
TC01000343.hg.1	0	0	1.66399e-06	0	0	4.94404e-06	8.19752e-06	0	0.00201486	0.000895727	0.00676312	0.00058855
TC01000344.hg.1	2.57557e-07	0	0	3.05588e-09	9.44914e-10	0.00454251	0.0147131	0.00651175	0.00027347	0.000729303	0.000632466	0.000319498
TC01000346.hg.1	2.78472e-07	6.79145e-08	2.44062e-09	0.0178793	3.37195e-07	1.66512e-07	0	1.68394e-08	0.00355958	0.00729201	0.000412054	0.0105169
TC01000347.hg.1	4.8475e-10	1.09624e-06	1.82332e-10	1.49375e-08	0	2.65168e-09	0	0	0.000782938	0.000151463	0.000839722	0.0388388
TC01000349.hg.1	0.0496192	0	0.015839	0.00543936	0.0135722	0.0479091	5.27674e-08	0.00160345	0.00027431	0.0029719	0.00429214	7.07129e-06
TC01000350.hg.1	0	0.0159243	0.0048945	0	0	0	5.80392e-09	0.003467	0.000965579	0.00041311	0.00589125	0.00393626
TC01000351.hg.1	2.50683e-05	6.13287e-10	0	0.00541	0	1.8267e-07	0	5.76224e-08	0.000898865	0.00158434	0.00162335	0.0032813
TC01000352.hg.1	0.00077618	1.05424e-06	0	1.64587e-05	1.19345e-06	0	0	0.0100849	0.00122609	0.0216662	0.0052152	5.3357e-05
TC01000353.hg.1	0	1.00504e-09	6.24837e-09	0	4.90336e-07	2.54734e-08	2.46707e-06	2.77346e-07	0.00327931	0.000765846	0.000454679	0.000178205
TC01000355.hg.1	0.0340682	1.16512e-06	0.0233086	0	0	4.56027e-07	9.2237e-08	0	0.00687727	0.00295061	0.00429994	9.7207e-06
TC01000356.hg.1	4.35836e-08	2.3326e-10	3.86447e-09	1.35193e-10	2.19555e-10	6.51331e-09	9.51037e-10	0	0.00412103	0.00815719	0.00261459	0.000619909
TC01000357.hg.1	0	3.89815e-09	5.43849e-08	1.07981e-09	0	8.71623e-08	0	1.52493e-07	0.000428232	0.000286647	0.00857615	0.000336205
TC01000358.hg.1	0	0.0197211	0.0464272	0.0247811	0	0	0.0243029	0.0669096	0.00591234	0.0113157	0.00345534	0.00100022
TC01000359.hg.1	0	3.39513e-08	0.0115591	3.90398e-08	3.94766e-08	0.00419527	0	4.5689e-09	0.00567478	0.000603529	0.00370087	0.00135959
TC01000360.hg.1	5.57052e-08	0	0.0264588	0.000610161	0.0299712	1.98535e-09	0	3.07171e-09	0.000101636	0.00155932	0.0072892	0.000150169
TC01000361.hg.1	1.15001e-08	0.0548349	0.00679644	3.79876e-07	1.484e-09	0	2.8599e-07	0	0.0326412	0.00397952	5.13043e-08	0.00780245
TC01000362.hg.1	5.59254e-07	4.582e-08	0.0305936	1.39969e-09	7.23353e-06	0.00278791	0.0120185	0	0.000218484	0.00170156	0.00236803	0.0038856
TC01000363.hg.1	0	0	2.37439e-08	0.00278102	2.09225e-08	3.96908e-08	0	0.000404526	0.00240411	0.00171042	0.00546891	0.000549708
TC01000364.hg.1	2.71674e-08	0	0.00354766	0	0	3.19807e-07	0	0.0134302	0.00356704	0.00612085	1.11155e-05	0.000807612
TC01000365.hg.1	1.03435e-08	0	8.96963e-09	0	1.17749e-09	0.00865412	0	1.66417e-08	0.0183528	0.00631014	0.000258605	0.0541568
TC01000366.hg.1	0	0	0	0	0	0	0	0	0.0120463	0.0011741	0.0106872	0.0298511
TC01000367.hg.1	1.21506e-07	0	5.9754e-08	0.000564324	0	0.00509022	0.0445642	1.98135e-09	0.00265599	0.0046376	0.00215381	0.000193973
TC01000368.hg.1	0	0.0198987	0.00314545	1.46483e-07	9.05833e-08	1.33324e-06	0	0.0012202	0.000437066	0.00400922	0.00264504	0.0275257
TC01000370.hg.1	1.57248e-09	8.96843e-09	4.51576e-06	0.0135888	5.31508e-08	0	5.02514e-09	0.00428445	0.00748075	6.25401e-07	0.00278815	0.00210055
TC01000372.hg.1	0.00391409	0.0287786	0.0221575	0	0	0	0.0536191	0	0.00844258	0.0116473	0.00985845	0.0132101
TC01000373.hg.1	0	1.37326e-07	0	0	1.0139e-10	0	1.27295e-07	0	0.000532519	0.000117172	0.00564724	0.000604409
TC01000374.hg.1	1.69699e-10	1.59204e-08	0.00375473	2.40678e-09	2.90034e-09	0	0	0.00632945	0.00155924	0.00204028	0.000552348	0.0118932
TC01000375.hg.1	7.94263e-06	0	0.0335906	4.71947e-08	3.98254e-05	1.66644e-07	0.0192534	8.20958e-07	0.00963292	0.0277711	1.36562e-05	0.000128913
TC01000377.hg.1	0	0	3.66016e-07	0	3.73975e-09	0	2.26722e-05	8.41513e-08	0.0103912	0.0010395	0.000200871	0.00509343
TC01000378.hg.1	5.08434e-08	0	0	1.19696e-07	0	0	0.0182437	8.57544e-08	0.0116447	0.00201806	0.00318671	0.00181217
TC01000379.hg.1	5.82677e-11	1.75175e-09	5.17932e-09	0	3.78071e-07	7.52388e-09	0	9.38128e-07	0.00213983	0.00653762	0.0013714	0.00361904
TC01000381.hg.1	0.0210472	0	1.53578e-05	0.0239283	1.48549e-05	2.83371e-07	0.0186003	4.81332e-09	7.41837e-05	0.0178214	0.00321115	0.00477225
TC01000382.hg.1	0.00667164	0.0116682	1.43465e-08	0.0629795	0.094812	0	6.30049e-08	0.0243218	0.00293786	0.00512978	0.00102822	0.000609654
TC01000383.hg.1	2.80302e-08	2.95389e-08	4.27465e-10	0.000397695	0.130498	0.0136118	0.0200938	1.76749e-08	0.000316012	0.0186029	0.0155051	0.000359365
TC01000384.hg.1	1.53651e-07	2.5314e-08	0	1.76286e-07	2.97494e-05	2.00793e-06	0	0.00677104	0.00249048	1.27627e-05	0.000859384	0.00894498
TC01000385.hg.1	0.000136453	0.0162571	0.0132087	9.23459e-06	2.70326e-08	0.000374553	6.03639e-07	0.0264193	0.0167605	0.0181007	0.00827008	0.0156486
TC01000387.hg.1	0	3.04438e-07	0.000998639	0	2.05461e-05	0.0073444	0.0667909	0.0344251	0.00204402	0.0025176	7.47717e-05	0.0157353
TC01000388.hg.1	1.34495e-06	0	0.0438408	2.05068e-07	2.4857e-08	0	0	0.0430498	3.38068e-07	0.000844514	0.00104759	0.00314092
TC01000389.hg.1	1.80092e-10	6.4154e-10	0	0	4.8059e-09	0	1.30224e-08	4.00679e-09	0.00349928	0.012047	0.000297205	8.8927e-05
TC01000391.hg.1	0.0313345	0.0145391	7.80829e-08	0	2.86804e-07	0	0.0316455	0	0.00143249	0.000506734	0.00151845	0.00974527
TC01000392.hg.1	2.10221e-08	5.16893e-09	3.61028e-08	0.0522901	9.27783e-09	0.00504386	0	7.08158e-09	0.0180121	1.59254e-06	0.00683849	0.0101815
TC01000393.hg.1	0	6.11395e-09	0	0	7.74843e-10	4.63292e-09	0	0	9.7345e-05	0.000824319	0.000850651	2.80886e-05
TC01000394.hg.1	0.109638	2.5417e-08	3.79945e-05	0.000476971	2.29594e-05	4.32957e-06	1.40431e-08	0.00337234	0.0123446	0.000184259	0.00130028	0.000189359
TC01000395.hg.1	0.000204065	5.99823e-09	2.17896e-08	0	3.84163e-07	0.01015	0.0141482	0	4.86308e-05	0.0022042	0.000339603	0.000265792
TC01000396.hg.1	9.27255e-09	0	2.85688e-08	2.34783e-09	2.04355e-08	0	0	1.20232e-08	0.002981	0.00272052	0.0280761	0.00515608
TC01000398.hg.1	1.68398e-08	0	1.03323e-06	5.11826e-07	2.34963e-07	5.72572e-07	0	0.00568205	0.00379271	0.00122697	0.00495263	0.00087682
TC01000399.hg.1	0	0.0185299	2.08287e-08	0	5.41083e-08	0.000262482	0	0	0.0150762	0.0125377	0.00457106	0.000418914
TC01000400.hg.1	8.65105e-10	2.43041e-09	2.75481e-09	1.0799e-08	1.18143e-08	6.4577e-07	0.0621206	0.0269866	0.00177	0.00655659	0.0073447	0.00155774
TC01000402.hg.1	5.70101e-08	0.0038061	3.5978e-07	1.71003e-09	0	6.17875e-10	4.88195e-09	0.0045484	0.00408174	0.0040822	0.000263397	0.00904722
TC01000404.hg.1	4.85101e-10	1.14955e-08	0	0	3.43503e-08	0	0.00393275	0	0.0370989	2.36526e-06	0.00543729	4.17486e-05
TC01000405.hg.1	0	0	2.0101e-10	0	2.14048e-09	0	2.74321e-09	1.04062e-09	0.000538141	0.0039602	0.0188361	0.00169707
TC01000407.hg.1	0	9.9917e-09	0	3.61895e-08	0	4.86129e-08	0.0123575	3.39997e-09	0.00125862	0.0023071	0.0036246	0.00154386
TC01000408.hg.1	0.00758735	0	5.31903e-08	1.94839e-08	1.04065e-06	3.86053e-07	1.13281e-07	0.0247684	0.0128143	0.0256682	0.000115788	0.000396383
TC01000409.hg.1	0.0183666	0.0123417	0.00875785	5.62674e-05	0	0.00417106	0.0277165	3.06754e-07	0.000181488	0.00084786	0.00627989	0.000564727
TC01000411.hg.1	8.62685e-10	0	0	0	4.46351e-08	0	0	0.0104229	0.00385013	0.0161654	0.00362848	0.00253331
TC01000413.hg.1	2.11495e-08	0	0.00590474	2.329e-08	6.88675e-06	2.09091e-06	0	8.50296e-09	0.0365991	0.00495176	7.20722e-05	0.00329257
TC01000414.hg.1	1.03827e-08	4.53403e-09	0.0336715	0	2.18758e-09	6.66295e-08	0.046541	3.51539e-10	0.00472338	0.0025243	0.00205592	0.000283379
TC01000416.hg.1	7.26489e-08	6.15442e-10	1.32313e-09	0.001972	2.93954e-09	1.14979e-08	0.00864034	0	0.00036103	0.00137794	0.00265537	0.000870361
TC01000417.hg.1	1.73307e-07	0	2.26947e-08	0	0	0	1.73973e-08	0	0.0301748	0.0031998	0.0100874	5.30911e-05
TC01000418.hg.1	1.23273e-09	6.43708e-08	2.54966e-10	0	0	0	5.93328e-08	0.00342519	7.02804e-07	0.021582	0.00106945	2.2824e-05
TC01000419.hg.1	9.40429e-08	0	4.89898e-07	1.25478e-08	3.12405e-08	1.57315e-08	0.010697	3.50825e-09	0.00612108	0.000611947	0.000275898	0.0189116
TC01000420.hg.1	1.36216e-07	5.27525e-09	4.57454e-07	1.38579e-09	0	1.82914e-09	0.0324166	4.54031e-05	0.00551563	0.00205188	5.40777e-06	0.00370396
TC01000421.hg.1	2.98543e-07	0	1.89503e-10	0	1.21246e-07	0.00735822	5.13551e-09	0	0.0104025	0.00577297	0.0350359	3.28512e-05
TC01000422.hg.1	0.0276276	2.70523e-08	0.00415474	0	1.39814e-06	1.91933e-10	0	1.81448e-06	0.001903	0.00415415	0.0191435	0.00667179
TC01000423.hg.1	2.38128e-07	7.80094e-08	0.00838986	0.0089829	0	7.23502e-08	0	1.42332e-08	1.33772e-05	0.00289467	0.0140385	0.00509349
TC01000424.hg.1	0	7.55185e-09	0	0	0	1.31344e-08	0	0.00657328	0.00020709	0.000148862	0.000989765	0.00267035
TC01000425.hg.1	0	0	0.00226317	0	4.74292e-06	0	4.95184e-07	4.65183e-07	0.000806225	0.00133985	0.0040243	0.00133387
TC01000426.hg.1	0.0253494	0.00308285	0.00678675	1.61142e-07	1.05678e-07	0	0.0117852	5.60371e-08	0.000813274	0.000118975	0.0141988	0.00052272
TC01000427.hg.1	0	9.5624e-08	0.0422899	1.81413e-08	3.12841e-07	0.0220514	5.07115e-08	0	5.77867e-05	0.0462479	0.0166383	0.00506878
TC01000428.hg.1	0	0	8.83703e-10	5.86728e-10	2.13387e-09	1.94017e-08	0	1.35574e-08	0.000380472	0.00578786	0.000409344	0.00419618
TC01000429.hg.1	8.2832e-06	0	0	0	0	2.31312e-07	1.01811e-09	1.20379e-06	0.00104561	0.0044909	0.00125687	0.000122912
TC01000430.hg.1	0	0	0	4.97557e-08	2.91458e-07	0	0.00957934	0.0118328	0.00330258	0.000915458	0.00800507	0.00669544
TC01000432.hg.1	0	0	0	0	0	1.12231e-07	2.65278e-08	0	0.000343692	0.000908164	0.00138367	0.00544587
TC01000433.hg.1	8.70655e-11	0.0158975	0.00751426	0	1.04943e-07	0.0186601	6.68099e-09	0.0132034	0.0129891	0.0358903	0.000856371	0.00236651
TC01000434.hg.1	3.52823e-08	0	0	0	4.05418e-08	0	1.45424e-06	9.60267e-07	0.00022641	0.00625509	0.0273452	0.0145347
TC01000435.hg.1	1.00539e-07	0.00960733	0.014099	0.00998119	6.00958e-05	0	0.0417125	2.82891e-08	0.0011803	0.0157125	0.00105415	0.00599696
TC01000436.hg.1	4.60825e-08	0.0195422	1.39893e-08	0.00102037	1.88899e-05	2.9721e-08	4.44837e-06	0	0.0103315	0.00910281	0.00179148	2.62599e-06
TC01000439.hg.1	0	2.38108e-09	0.0074267	3.50165e-09	0	1.44105e-09	0	0	0.0085871	0.000218592	0.000628672	0.000343238
TC01000440.hg.1	5.45664e-07	2.65708e-08	0.00688803	0.00410095	2.60694e-08	2.43786e-06	0.000647095	0.00182445	0.0632712	0.000111381	0.000646912	0.000764093
TC01000441.hg.1	0.0501989	7.9485e-10	0	0	0	4.96091e-08	0	0	0.0089297	1.48182e-06	0.00371341	0.00435694
TC01000442.hg.1	0.0488701	0.0352426	2.53607e-07	0	0	0.0141692	2.37128e-07	0.0312689	0.0168955	0.00389995	0.00192737	1.67121e-05
TC01000443.hg.1	1.83027e-07	0	3.08353e-07	0	3.45759e-08	0.0123067	3.34123e-09	0.00295559	6.33335e-07	0.00568472	0.00175031	0.000721876
TC01000444.hg.1	1.08771e-06	0	1.07338e-10	3.81258e-09	1.3778e-05	0	6.67948e-06	9.06118e-08	0.00483279	0.000368578	0.00913131	0.00278215
TC01000445.hg.1	7.10941e-07	8.91847e-09	1.56644e-05	0.024429	0	0	1.09777e-08	0.00406235	0.00326515	0.00322294	0.001043	0.000218702
TC01000446.hg.1	2.57832e-08	0	0	5.99704e-09	0	0.000404365	0	1.66334e-10	0.00954728	0.000316186	0.000396194	0.0152505
TC01000448.hg.1	1.95763e-08	1.12481e-08	2.06451e-08	0.000212648	0	1.51514e-08	0	0	0.00952708	0.00505872	0.000316398	0.00160872
TC01000449.hg.1	7.49158e-09	0	0	1.97828e-07	8.06989e-07	1.80725e-08	0.0374891	3.91462e-08	0.00856626	9.82982e-05	0.000412493	0.0018445
TC01000450.hg.1	0	0.00302347	0	2.62255e-10	0	0.00661565	0	2.83537e-09	0.000750013	0.0064725	0.00353192	0.00127401
TC01000451.hg.1	0	0	0	0	0.0212134	7.37867e-05	0	0	0.0125936	0.00251161	1.67398e-07	0.014588
TC01000454.hg.1	0	3.95599e-09	0	0	7.10123e-09	0	0.00286244	0.00151593	0.00121104	0.000874982	4.37891e-06	0.00065203
TC01000455.hg.1	6.20485e-07	0.0304717	1.04068e-05	1.56333e-09	9.12148e-06	7.94142e-08	0.0448133	0.00897538	0.00439264	0.00025848	0.000663714	1.83935e-06
TC01000456.hg.1	0.0103057	0	1.02051e-07	0.001689	0	1.6163e-07	1.99873e-08	7.78589e-10	0.000321116	0.0112674	0.00150839	0.00174339
TC01000457.hg.1	0	0	2.70011e-09	0	0.213609	0	0	8.40338e-10	0.00029992	0.00958021	0.020566	5.76323e-05
TC01000458.hg.1	0.0207363	0.0169433	0	1.16544e-05	0.0144289	6.88875e-08	0.000170051	0	0.0120682	0.0165065	0.0003645	0.000392964
TC01000459.hg.1	0.0111314	2.77229e-09	0	1.73985e-08	2.17223e-10	0	0.0489877	7.51402e-09	0.00643218	0.00304274	0.000512983	0.000250401
TC01000460.hg.1	1.18891e-05	0	1.75975e-08	2.12367e-06	0	1.77919e-07	0.00782815	0.00601935	0.000382881	0.000308589	0.00176887	0.000100332
TC01000462.hg.1	8.69823e-07	0	5.65092e-08	3.37241e-06	0	1.24706e-06	0.0174018	0.00828703	0.00832746	0.00138361	0.00597747	0.00142636
TC01000463.hg.1	0	4.13958e-05	0.000779632	0	5.17782e-06	0.00177423	5.73186e-07	5.79772e-07	0.0165563	0.0477397	0.0119412	8.7604e-09
TC01000464.hg.1	5.29175e-06	0	0.0139564	0.0202158	0	0	8.66266e-09	0.00699905	0.00463499	0.0466624	0.0121574	0.0132978
TC01000465.hg.1	7.72943e-08	0.00772598	3.42504e-07	4.33165e-07	1.48871e-05	2.00931e-09	0	0	0.00484597	0.0131397	0.000175497	0.00114797
TC01000466.hg.1	0	0.0166036	0	0	3.60669e-10	9.95849e-08	0	0.0045978	0.00875437	9.45058e-05	8.71744e-06	0.0142812
TC01000467.hg.1	2.81946e-06	0.00582825	7.39831e-05	4.12506e-07	0	2.15913e-05	5.43168e-07	0.0186021	0.00613889	0.00134441	0.000910775	0.000315133
TC01000468.hg.1	0	8.67127e-07	4.42014e-07	0.00707171	5.85123e-07	7.94731e-09	5.17135e-08	0.00873893	0.00278343	4.60617e-05	0.000594815	0.0180528
TC01000469.hg.1	0.0627577	1.03724e-07	0.0122696	0.000108094	1.53546e-05	0	0.00981053	2.21887e-08	0.00152497	0.0110757	0.000522882	0.00502617
TC01000471.hg.1	0	4.90972e-10	2.53384e-05	0.00101596	9.15366e-09	0	0.00584777	0	0.000269843	0.000781259	0.00226663	0.000575824
TC01000474.hg.1	1.83215e-07	0.0222924	1.57091e-06	2.68222e-07	0	0	0.00800586	0.0329371	0.00535796	0.00273734	0.00143579	0.000978127
TC01000475.hg.1	0	5.90867e-08	3.09978e-09	3.8784e-08	0	1.79798e-07	0.00752129	1.92855e-08	2.02451e-05	0.0108274	0.00183847	0.00123466
TC01000476.hg.1	3.42558e-10	0	0	0	0	1.73923e-08	0.00212294	6.56234e-10	0.00226902	0.00047344	0.013377	0.00059686
TC01000477.hg.1	5.15114e-10	3.47349e-08	0.0307339	0.0179904	2.38653e-05	5.02124e-07	0.0400129	0.023753	0.000323491	0.000813157	9.38411e-05	0.000443712
TC01000478.hg.1	6.0842e-09	0	0	2.06661e-08	2.79016e-09	2.38182e-09	0	0	0.00194842	0.00974572	0.00846907	0.0148308
TC01000479.hg.1	0.0050503	0.0231845	0.000438961	0	0.03315	3.01822e-07	0.0133962	2.58295e-06	0.00392768	0.00644201	0.0350372	0.00010148
TC01000480.hg.1	1.71747e-08	0.00774407	0	1.67725e-10	0	3.41132e-09	0.000895935	0.00225144	0.00283325	0.000820003	0.00045318	0.0134069
TC01000482.hg.1	0.0678833	5.72272e-08	0.0146681	4.8233e-07	3.16339e-10	2.85203e-09	0	3.97667e-09	0.00881953	0.00138834	0.000567482	0.000355894
TC01000483.hg.1	0.0132005	5.55028e-08	0	0	0	1.91214e-08	2.6264e-09	0.0112769	0.00678432	0.0077889	0.0082317	0.000310246
TC01000484.hg.1	0	0.0108998	0	0	1.04312e-08	4.38722e-10	3.65609e-09	0.00140535	0.00922852	0.00720585	0.00125277	0.0140617
TC01000485.hg.1	0	0	1.39483e-08	6.06388e-08	1.97668e-07	0.00506068	0	0.00760974	0.0030651	0.0487643	0.00886599	0.00233687
TC01000487.hg.1	0	0.0079688	4.20011e-06	0	0	2.26597e-07	0.000844424	0	0.00824925	0.00764869	0.000770902	0.00129016
TC01000488.hg.1	2.31877e-08	0	0.00594163	4.69296e-09	0	0	0.0615369	0	0.000191085	0.00132604	0.000371851	0.000607271
TC01000489.hg.1	1.95842e-07	0	1.43035e-07	0	9.32345e-08	0	5.44238e-08	1.09126e-07	0.010327	0.00336995	0.00444568	0.0031876
TC01000491.hg.1	0	3.30679e-09	2.1627e-09	4.94822e-07	9.191e-08	0	0	0	0.0110864	0.00107878	0.00050493	0.00827992
TC01000492.hg.1	1.13395e-08	0	1.69673e-06	0	8.00557e-05	1.09733e-10	0.00452914	4.72934e-08	3.43207e-06	1.77902e-06	0.000645485	1.65947e-06
TC01000493.hg.1	2.91821e-09	0	0.05252	0.0307875	1.23104e-08	0.0138957	1.7964e-08	1.82806e-08	0.00185953	0.021432	0.000455667	0.00196122
TC01000494.hg.1	2.0849e-07	1.47273e-07	0.0372005	5.48008e-08	0	0	0	9.49675e-09	0.00556085	0.000998348	0.0105412	0.00165781
TC01000495.hg.1	0.00010058	0.0318458	7.83758e-08	0	5.4032e-07	0	0.00243769	0	0.00141141	6.16786e-05	7.52908e-05	0.0217205
TC01000497.hg.1	0.010831	0.00724675	0.000553792	0.0096482	1.61663e-08	0	3.11978e-09	3.78912e-08	0.0222121	0.0132189	0.00926745	0.00554335
TC01000498.hg.1	0	0.00753292	0	0.0090436	0	2.60784e-07	1.16551e-10	1.98572e-09	0.000398895	0.00245452	3.22171e-05	0.00644367
TC01000499.hg.1	0	7.62928e-08	2.58539e-06	0	0	4.53638e-09	2.32955e-07	1.77293e-06	0.00468173	0.000326454	0.00221197	0.00318398
TC01000500.hg.1	0.021369	0	1.93966e-05	3.11818e-07	5.03291e-06	0	0.0350924	0.0139055	0.000671628	0.00097113	1.56177e-05	0.000717493
TC01000501.hg.1	6.25826e-05	8.71025e-07	4.76966e-06	0.0341507	0.0784072	0	0	0.044605	0.00677646	0.00155853	0.00071608	0.00344207
TC01000502.hg.1	0.0341274	5.2456e-08	0	0.00698049	0	1.30809e-07	2.87136e-08	6.46933e-10	0.0124793	0.000517251	0.000932034	0.00558718
TC01000503.hg.1	0	0	3.55566e-08	3.33047e-07	1.09228e-08	0	4.837e-07	0	0.00217502	0.000206523	0.000606125	0.0019348
TC01000504.hg.1	0.0335502	0	0	1.45495e-09	2.76861e-07	1.48216e-06	0	1.42906e-10	0.0041081	0.00186221	0.000672177	0.000638288
TC01000505.hg.1	0.00411906	3.7531e-08	0.0171881	8.76284e-08	0	1.86477e-08	2.6762e-07	2.89277e-08	0.00996564	0.0288767	0.00204091	0.00925971
TC01000506.hg.1	0.0362995	3.4283e-08	0.0146777	0	2.33948e-06	0.0141435	6.39183e-08	1.31474e-07	0.0010827	0.00806229	0.00331149	0.0126924
TC01000508.hg.1	0	6.3591e-09	1.42491e-07	0	0	1.14805e-06	0	0	3.11474e-05	0.00768718	0.00488293	0.000172845
TC01000509.hg.1	3.03768e-05	0	0.0102927	0	9.71409e-08	4.57833e-05	0.0276538	0	0.000258199	0.0154748	0.000120363	0.00319248
TC01000510.hg.1	4.32542e-06	6.55091e-08	1.49552e-10	0	0.156731	8.40397e-08	0.00290013	0	0.0205551	0.0519875	0.0150084	0.0102876
TC01000511.hg.1	1.61225e-10	0	0	0	1.0242e-07	2.51365e-05	1.03955e-08	0	0.00308271	0.000107852	0.00654025	0.00347145
TC01000512.hg.1	0	9.51116e-09	0.00722892	2.00297e-08	0	0	0	0	0.0152401	0.00691281	0.0136945	0.0139199
TC01000513.hg.1	0	0	3.50983e-10	0.00385554	3.22928e-09	4.86638e-10	0.00652511	0	0.00158592	0.0283187	0.00193103	0.0100096
TC01000514.hg.1	7.21013e-07	0.00121974	0.00170131	0.0467131	1.40426e-08	2.28506e-07	0.105722	0.0262587	0.00150375	0.000110361	0.00276739	0.008468
TC01000515.hg.1	0	4.44187e-09	1.70694e-07	0.00147264	5.07989e-08	5.98974e-11	1.49138e-09	1.56141e-07	0.00438825	0.00838871	0.00692922	0.00291766
TC01000518.hg.1	7.22654e-08	7.10707e-10	1.61385e-09	0	5.7563e-09	0	1.06098e-10	0	0.00153312	0.0109237	0.00149059	0.0114411
TC01000519.hg.1	5.40771e-08	2.71062e-08	6.1534e-09	0	0	0	5.01824e-10	1.72595e-07	0.00578398	1.16359e-07	0.00499992	0.0107179
TC01000520.hg.1	0.0182916	0.00365434	0.0118366	1.3462e-06	0	0	0	0.00214103	5.80397e-05	0.000676096	0.036774	0.00497804
TC01000521.hg.1	0	7.88793e-08	0.000365008	1.18088e-07	7.1708e-10	3.29879e-10	1.38508e-06	1.04187e-09	0.00983819	0.00408647	0.000931456	0.00406346
TC01000522.hg.1	5.97576e-07	3.54276e-07	0	3.86103e-07	1.19274e-07	0.00108035	0	1.12358e-06	0.000115029	0.00742691	0.00106135	1.36758e-05
TC01000523.hg.1	1.49416e-07	9.57248e-10	0.0125763	0.0578647	0	2.60598e-09	0.0333875	0.00492306	0.00269602	0.00568056	0.00144697	2.68712e-05
TC01000524.hg.1	1.81194e-07	3.76909e-09	2.73918e-07	8.43973e-08	1.19857e-06	1.48419e-08	7.34811e-09	0.0360095	0.00744442	7.86598e-05	0.00863084	0.000932628
TC01000525.hg.1	0	2.92506e-08	0.00896014	0.00915789	0.000153341	2.43064e-08	1.09469e-07	7.10748e-10	1.01523e-05	0.00123617	0.00559782	0.0150978
TC01000526.hg.1	0	0	0	0.00277868	1.68466e-08	3.73042e-08	0	0.000641232	0.00229826	9.32007e-05	0.00114269	3.96202e-06
TC01000528.hg.1	0.031859	0	0	0.00239088	1.74112e-09	0.00790558	0	0.0213247	0.000987618	0.000126582	0.00471521	0.000254239
TC01000529.hg.1	9.21968e-06	0	0.0328253	1.11633e-07	0	0.00238444	0.0358935	1.13712e-08	0.00160149	0.00227534	0.00189949	0.0208254
TC01000530.hg.1	0	0	0	4.98413e-08	2.29906e-07	0	0.00289977	1.8012e-10	0.0108877	0.000250662	0.000454317	0.0133884
TC01000531.hg.1	0.0186075	0	1.90949e-06	5.27502e-08	1.91773e-07	4.78703e-05	1.77962e-07	0	0.00251822	5.3106e-06	0.00264984	0.0262862
TC01000532.hg.1	6.40713e-09	9.58443e-09	2.19147e-07	0	0	0	0	0	0.00243526	0.000313025	0.000971369	0.00121083
TC01000533.hg.1	0	0.0185881	0.00927415	0	2.85062e-06	0.0159085	0.0402231	0	0.00782853	0.00510687	0.000473369	0.000537561
TC01000534.hg.1	0.00111524	0.0103343	1.12314e-08	8.87019e-07	0.00107868	0.000344398	0.000235569	0.00583192	0.00166367	0.000644881	0.00259073	0.000567251
TC01000535.hg.1	1.54228e-07	9.20464e-09	1.04991e-07	0	4.1553e-09	0.000136953	0	5.16341e-08	0.006421	0.00870911	0.00320172	0.000143057
TC01000536.hg.1	0.00704725	0.00286132	4.072e-09	0	0.00012727	1.06634e-06	0.0829636	1.64265e-06	0.00024139	0.00157421	0.000717147	0.00345017
TC01000537.hg.1	0	0.000857982	1.28862e-09	8.10241e-06	9.64277e-07	0	0.0265987	4.54795e-06	0.0517724	0.00595924	0.00416373	0.00223574
TC01000539.hg.1	0.0584399	9.51908e-08	6.22656e-08	1.27588e-08	0.0558538	9.47709e-06	7.59581e-08	2.7465e-07	0.00150359	0.000540595	0.000666368	0.00140257
TC01000540.hg.1	5.08424e-08	0	0	1.18837e-09	0	0	3.10747e-09	1.95703e-09	6.46136e-05	0.00195745	0.00109465	0.0043881
TC01000542.hg.1	2.01771e-07	0	0	0.0259559	7.9863e-07	0.0213258	7.89195e-09	2.46646e-06	0.0046365	0.00183171	0.000638918	0.0192031
TC01000543.hg.1	0	3.20716e-07	0.0220844	0.00530361	0	0	0	0.0311536	0.00677733	0.00238843	1.76743e-06	0.0100377
TC01000544.hg.1	8.89754e-07	2.89073e-08	9.12758e-10	2.03098e-09	0	3.26222e-07	8.05177e-09	7.91071e-10	0.00546898	0.00661609	0.00773293	0.000227051
TC01000545.hg.1	9.18776e-08	0	0.000616395	3.00083e-08	6.73476e-09	2.92173e-10	0.00241416	0	0.00127369	0.0023849	3.24641e-05	0.0114625
TC01000546.hg.1	1.97411e-07	0	0	2.33417e-09	9.71982e-11	0	0.0349435	0.00310649	0.00405586	7.97635e-05	0.00660919	0.00193304
TC01000547.hg.1	1.76177e-06	0	0.0150159	0	0	0.0140898	0	0	0.00511599	0.000762989	0.000450534	0.000258824
TC01000549.hg.1	0	0	0.0274282	0	1.38534e-06	2.56815e-05	0	0	0.000916663	0.00378557	0.00191778	0.00432671
TC01000550.hg.1	0	0	4.98142e-09	0.0135707	0.0687855	5.84008e-08	0	0.00697223	0.00142111	0.00487845	0.00229326	0.00365818
TC01000551.hg.1	0.00696705	4.77974e-07	0.013645	2.84556e-08	7.77287e-08	0	0.00159403	0.00992951	9.00359e-05	0.00195692	0.0233017	0.00014234
TC01000552.hg.1	8.60563e-08	4.40387e-09	1.48359e-06	2.27162e-09	1.77107e-07	3.55229e-09	6.91471e-08	8.60147e-10	0.000343102	0.00336754	0.0084103	0.00163843
TC01000553.hg.1	2.18498e-07	3.05491e-08	3.09565e-05	6.16479e-09	1.79512e-09	4.2235e-10	3.97058e-06	1.49625e-08	0.0231127	7.15071e-05	0.00147148	0.0188535
TC01000554.hg.1	0	0.0177498	2.61337e-07	0.0053362	0	0.000854466	0.0267819	1.32716e-09	0.0011331	0.00266547	0.00109422	6.52865e-06
TC01000555.hg.1	1.3331e-07	0.00824493	0.0175829	1.35501e-08	5.6857e-09	3.58739e-07	0.0165894	0.000555666	0.00766037	0.000385883	0.00156931	0.00950937
TC01000556.hg.1	5.39559e-07	0.0228374	9.86383e-08	2.25392e-08	1.12572e-08	0.00557338	2.45046e-09	0.0176779	0.0017486	0.0189293	0.00263793	0.000848905
TC01000557.hg.1	0.0191735	0.0242666	7.16399e-08	1.29789e-08	0	0.0150433	1.49071e-10	0.00184186	4.69301e-06	0.00365926	0.000584377	0.00650808
TC01000559.hg.1	4.73891e-07	0.00447702	5.06628e-09	0	1.2808e-08	3.15015e-07	0.000746506	0	0.00270402	0.00190709	0.00786873	0.0148554
TC01000560.hg.1	6.17149e-09	0.0166737	2.59079e-10	4.27363e-07	0	0.00959489	1.49303e-09	0.00574665	0.00312278	0.00114118	0.0117916	0.00301698
TC01000561.hg.1	0	0	1.59425e-07	5.43346e-10	1.88335e-08	0.00977565	0	1.33714e-08	0.011206	0.000310887	0.000496134	0.00104321
TC01000562.hg.1	1.7472e-05	4.15986e-08	1.53968e-06	0.00406325	1.82088e-08	1.43701e-05	1.57719e-05	0.00775724	0.00365192	0.000693288	0.00634207	0.000264294
TC01000563.hg.1	1.88011e-07	0	3.12395e-06	6.24637e-08	0.0617713	1.08103e-08	0	0.0194416	0.0229948	0.00244082	0.00215343	0.0023345
TC01000564.hg.1	0	0	0	0.00468117	0.105288	2.13687e-07	4.79e-06	7.90919e-11	0.00611685	0.00222059	0.000347862	0.00180265
TC01000565.hg.1	0	5.38409e-06	2.1899e-07	0.0261276	9.353e-07	0	3.19615e-06	0.0121193	0.0103762	0.00217328	0.00420667	0.00298792
TC01000566.hg.1	7.02673e-07	0.0238739	2.20605e-09	0.00231928	8.80598e-07	2.42625e-08	0.0511564	0	0.0373194	0.019104	0.00316468	0.00297851
TC01000567.hg.1	2.50888e-08	0.00461111	3.20867e-07	5.3205e-08	0	2.45051e-09	1.05636e-08	6.59505e-07	0.0041032	0.00125564	0.0471181	0.000287558
TC01000569.hg.1	5.95642e-09	1.44947e-09	8.67146e-09	0	5.66798e-08	0	7.68426e-07	5.35516e-07	0.00806871	0.000931347	0.00128701	0.0097547
TC01000570.hg.1	6.55024e-09	0	0	0.000853469	0	1.76947e-07	0	2.12544e-09	0.0144172	0.00158069	0.00539212	0.00279487
TC01000571.hg.1	9.94222e-10	0.0242961	0	0.0180246	4.13889e-08	9.6221e-08	0.038461	0	0.00473577	0.00656051	0.00302427	0.0223354
TC01000572.hg.1	0	0	1.80919e-10	0	0	7.02506e-09	9.22834e-09	0	0.0149319	0.0018183	0.00100783	0.00386128
TC01000573.hg.1	0	0	9.03863e-09	0	0	0	2.50658e-09	5.84778e-09	0.00122653	2.19872e-05	3.2198e-06	0.000438733
TC01000574.hg.1	2.00311e-08	1.20536e-09	0.0219231	3.05149e-08	0	0	0.0436092	0	0.00710926	0.0126105	0.00473799	7.73573e-05
TC01000575.hg.1	1.68928e-07	0	1.79839e-09	0.00656828	5.29943e-07	9.95401e-07	0.0122487	0.0199673	3.35061e-06	9.46389e-05	0.00897978	0.000663236
TC01000576.hg.1	7.23007e-05	0	5.1111e-05	1.78608e-07	5.86914e-06	6.44084e-07	2.36258e-08	0	0.00547979	0.00276827	0.000830956	0.0165913
TC01000577.hg.1	0	1.4491e-06	0.0429093	0	4.66448e-08	0.0089669	5.97729e-09	0.000854986	0.00215495	3.70295e-08	0.0317959	0.0148017
TC01000578.hg.1	0	0	1.64421e-07	0	0	6.39106e-09	0	0.00687591	5.59695e-05	0.0120769	0.00299564	0.000690867
TC01000580.hg.1	5.0981e-09	1.92176e-08	2.54877e-09	0.0105014	0	0	4.54075e-09	0	0.00590649	0.00623039	0.00010556	0.00321837
TC01000581.hg.1	1.21846e-08	0	0	2.77806e-08	2.00887e-07	0.00379991	2.69043e-07	1.95156e-08	0.00181915	0.0135172	0.00652611	0.0234178
TC01000582.hg.1	2.12824e-08	5.37258e-08	5.95121e-08	2.71036e-08	9.15108e-08	0.00604741	0.00821029	0	0.00421308	0.000926177	0.00764177	0.000392176
TC01000583.hg.1	9.63933e-05	0	0	0.0697114	9.59268e-06	0.00324643	0.0144131	0	0.000887269	0.00162992	0.00202555	0.000331967
TC01000584.hg.1	3.41271e-08	4.87217e-09	4.29698e-07	0	1.35569e-07	0	0	0	0.000143365	0.000533244	0.00758311	3.07197e-07
TC01000585.hg.1	0	2.66686e-09	1.57055e-07	1.11505e-08	5.8267e-09	0	0.0250736	0.0038808	0.00154672	0.000242757	0.0016547	0.0128584
TC01000586.hg.1	2.59037e-06	0.000375816	4.2614e-06	1.31342e-07	1.40095e-07	0	0.0111703	0	0.0099366	0.0296349	0.00109573	0.00253876
TC01000588.hg.1	0.00224958	0.00096522	0.00196638	0.000121107	0.0146145	1.78601e-06	0	0.00805858	0.00169657	0.00108308	0.0187229	0.000493569
TC01000589.hg.1	1.84987e-10	0	3.27857e-09	2.40835e-08	0	2.28537e-09	1.00782e-09	4.37297e-09	0.000556533	0.00854532	7.03912e-08	0.00868353
TC01000590.hg.1	1.34621e-08	0	0	4.24983e-09	0	8.50356e-08	0.0383359	0.0198665	4.5719e-05	0.017851	0.000103037	0.00197357
TC01000592.hg.1	4.499e-08	0	0	0	0	1.66931e-09	6.12399e-10	2.84299e-09	3.24135e-05	0.000564449	0.00736557	0.0092976
TC01000593.hg.1	7.49825e-06	2.16607e-09	4.15687e-05	0	0	3.66286e-08	0	0.00244661	0.021881	0.000135263	0.00071712	0.0267443
TC01000594.hg.1	8.34089e-07	2.12344e-07	2.58661e-08	2.69255e-08	1.13148e-07	0	0.00162953	0	0.0179066	0.00231939	0.00228495	0.000108355
TC01000596.hg.1	4.1788e-07	2.0166e-08	0.0332405	0	5.53319e-08	5.98492e-07	1.71435e-07	0	0.0122401	0.00274962	0.00653594	0.00109713
TC01000597.hg.1	0	4.83154e-07	5.26257e-06	0.0072471	2.67581e-06	0	0.000243349	0.0217846	0.000671506	0.00341539	0.0225298	0.000334976
TC01000598.hg.1	6.50797e-05	0.0170333	5.12515e-07	5.958e-07	7.37648e-06	2.84338e-05	0.0403007	3.05231e-09	0.00753025	0.00928776	0.00322293	0.00351852
TC01000599.hg.1	0.012558	0	0	1.64997e-09	2.45001e-09	0	0.00631219	0	0.000250864	0.00159873	0.0224323	0.000429432
TC01000600.hg.1	0.0172218	0.0228088	1.57589e-08	2.23791e-07	3.73476e-09	0.0209975	0.00832298	0.017063	3.35756e-08	0.00376676	0.00135122	0.00471892
TC01000602.hg.1	8.47803e-10	5.67765e-10	0	0	6.71278e-10	0	1.2083e-08	0	0.00264583	0.0118764	0.00136456	0.00113569
TC01000605.hg.1	0	0.033522	0.00435561	3.4334e-10	4.81839e-07	1.71418e-08	0	0	0.0256597	4.36698e-05	4.58471e-05	1.11735e-05
TC01000606.hg.1	0.0179106	0	1.39611e-09	0	4.65314e-08	6.40989e-06	0	0.00584254	0.0229597	0.00421127	0.00352447	0.00020364
TC01000608.hg.1	0	0	6.39769e-08	0	0	0	0	0	1.3339e-05	2.97141e-05	0.00561545	0.00198061
TC01000612.hg.1	0	0.0128569	0	5.39976e-08	3.15419e-07	0.0143594	0.011981	0	0.0248226	0.00725888	0.0417988	0.0101257
TC01000614.hg.1	1.88078e-09	0.0179387	0	0	0	1.32538e-07	4.43979e-08	5.78083e-09	0.00158198	0.00221685	0.00733705	8.03219e-08
TC01000615.hg.1	5.40655e-07	0.0052212	1.411e-05	0	0	1.68378e-07	0.0274565	0.00214659	0.0407823	1.61612e-05	0.000474484	0.00224395
TC01000616.hg.1	0	1.4037e-08	2.33065e-06	1.34572e-07	0	0	0	0.00323224	0.00852994	0.0019188	0.00570361	0.00801936
TC01000617.hg.1	0.0135424	0	0	6.127e-06	1.81658e-06	0.00838284	0.119092	0.00451688	0.0012676	0.00168679	5.04603e-06	0.000185985
TC01000619.hg.1	0	7.8406e-09	2.20497e-08	0	3.75643e-09	1.13205e-09	0.00247746	0	0.00239774	0.0109657	0.000182604	0.00273854
TC01000620.hg.1	0	0.0199485	0	0.027773	0.0368205	0	0	0.0184073	0.00193184	0.00014626	0.00409904	0.00309835
TC01000622.hg.1	8.22288e-07	6.99199e-07	6.11656e-08	0.00247231	1.07873e-08	6.81096e-08	2.84738e-08	2.45307e-08	0.00103996	0.00511186	0.00134397	0.0032274
TC01000623.hg.1	0.00799862	0	0.00846707	0	0	4.40308e-09	0.0126642	2.49886e-07	0.00229586	0.0138478	0.0154951	0.00118295
TC01000624.hg.1	0.0177492	0.00830063	0.0540336	0.0277144	0.037194	0	0.0123706	0	0.025324	0.00593111	1.46067e-05	0.000768565
TC01000625.hg.1	1.21701e-10	8.06707e-10	5.85518e-10	0	0	0	0	0	0.00520927	0.00119842	0.00307367	0.0082247
TC01000626.hg.1	0	0	0	0.00335988	1.55797e-08	1.36714e-07	0	0	0.000436596	0.00161306	0.00580055	0.0045919
TC01000627.hg.1	0	1.34082e-09	1.75399e-07	0	2.27546e-10	5.31123e-08	0	0	0.000938432	0.0260598	0.00139623	0.00493908
TC01000630.hg.1	0	3.15617e-10	3.63167e-09	0	0	0	0	0	0.0157119	0.00378008	0.00082161	3.80223e-05
TC01000631.hg.1	0	0	0.00393365	1.61865e-09	0	2.81071e-08	0.0608119	1.87778e-07	0.0161571	0.00933014	0.00213954	0.00223159
TC01000632.hg.1	0.0303567	0.0018963	7.40533e-07	0.0190529	1.27306e-09	4.48371e-07	0.0137778	0.00657768	0.0104345	0.000120745	0.000558625	0.0014298
TC01000634.hg.1	0	0	1.72544e-08	0	5.17537e-08	3.68193e-08	0	3.00526e-07	0.00181495	0.0246369	0.000175396	0.00557509
TC01000635.hg.1	5.85125e-08	0	1.93512e-08	0	0	0.00232327	0	0.00435226	0.00271367	0.00966059	0.00146051	0.0208957
TC01000636.hg.1	9.84665e-06	0.0381532	3.43464e-05	1.91372e-06	0	6.13593e-08	1.40878e-05	0.0133918	0.00323488	0.0191691	0.000208916	0.0035511
TC01000638.hg.1	1.08691e-07	1.05306e-08	0	0	0	4.11526e-08	0	0.015991	0.0447663	0.00320753	0.00446259	0.0074895
TC01000639.hg.1	8.04029e-08	0.0127	1.77822e-06	0	0	7.45833e-05	0.0369966	0	0.0592963	0.0346501	0.00696727	0.00121961
TC01000640.hg.1	2.49134e-07	3.07231e-07	1.32856e-06	0.00222184	5.06166e-08	0	0.00648121	0.00134285	0.000128815	0.00975518	0.00120397	0.00272626
TC01000641.hg.1	0.0217126	0	0.0158148	1.12619e-09	4.23165e-09	0	0	7.92759e-06	0.00161132	0.00980134	0.00131215	0.00177856
TC01000642.hg.1	4.46173e-07	1.45324e-07	0.000368004	0	0	0.00731935	0.0121685	0.00680381	5.50905e-05	7.67421e-05	0.00336409	1.55583e-05
TC01000643.hg.1	6.89043e-07	0.0102506	5.20115e-09	0.00749393	0	5.927e-10	0.000486981	7.46223e-08	0.0140566	0.0152674	0.00452438	0.000473655
TC01000644.hg.1	0.0140545	0.0144048	4.54367e-07	0.0726113	1.7812e-08	1.27768e-05	0.0134886	3.80162e-09	0.00108377	0.00110655	0.00132095	0.00123394
TC01000645.hg.1	0	0	2.45409e-10	0	0	2.91313e-07	1.87802e-07	0.00283106	0.0406819	0.00386928	0.00223341	0.0189903
TC01000646.hg.1	2.42499e-06	0	2.24263e-10	0.00276665	8.04956e-09	0	0	0	0.000425893	0.0025201	0.00103921	0.000287818
TC01000648.hg.1	0	0	8.20474e-09	4.92013e-09	0	1.15976e-05	1.7868e-08	6.37025e-09	0.00346286	0.00375271	0.00120285	0.00360637
TC01000649.hg.1	9.84691e-06	0	8.82557e-08	1.60326e-06	1.38658e-05	0	7.24662e-06	0.00536112	0.000123259	0.00551129	2.17959e-06	0.034553
TC01000651.hg.1	2.50811e-08	0	0	0	4.58879e-08	0	5.36673e-10	1.63544e-07	0.00325715	0.00672979	0.00462888	0.0162688
TC01000652.hg.1	0	0.00249266	1.47257e-06	0	8.02553e-07	0	0.00677532	0.00964941	0.000300243	0.00866525	0.00208836	0.00386513
TC01000653.hg.1	0	7.10886e-08	0	0	2.30637e-09	0	5.7985e-09	0	0.000700801	0.000687117	0.000408154	0.00109689
TC01000654.hg.1	0	0	0.00310385	0	3.69688e-09	0	6.02247e-07	0.00173437	2.29716e-05	0.00687975	0.00448379	0.00155305
TC01000656.hg.1	2.27026e-09	0.0146555	0.0395433	8.58099e-08	0	0	3.16002e-09	0	0.0103561	0.000883763	0.000435632	0.00140009
TC01000657.hg.1	2.60101e-07	0.0446562	1.01816e-06	0.000464467	4.7667e-10	3.77753e-09	0.00414566	0	0.0157413	0.00154632	0.0076672	5.08615e-06
TC01000658.hg.1	0	0	0	0	0	0	0	0	0.00794725	0.000425408	0.000371996	8.82887e-05
TC01000659.hg.1	1.61948e-08	0	3.12395e-06	0	0	3.0748e-07	0	0.000849999	0.0037798	0.000878728	0.00161708	0.00122569
TC01000661.hg.1	1.40902e-06	0	2.9105e-07	0	0	1.11297e-07	0	5.76655e-08	0.00385957	0.00237163	2.61187e-05	0.00260347
TC01000662.hg.1	0.00459323	0.00135225	0	0	0	0	1.70889e-08	0.018414	0.0182168	0.0100305	0.00561398	0.000578036
TC01000663.hg.1	6.90101e-08	0.00495488	1.82208e-08	9.48664e-08	0	0.000427103	0.0286206	4.48438e-08	4.90577e-05	0.000329781	0.00106699	0.00442809
TC01000664.hg.1	2.58578e-05	0.0732163	0.000263467	3.48547e-08	5.07974e-08	3.00436e-05	0	0.00786457	0.000377876	0.000884269	0.00764348	0.000117346
TC01000665.hg.1	0.0150159	0	0	8.48181e-08	1.64587e-09	2.45649e-09	0.0190692	0.00126701	0.00202789	0.0079265	0.00947349	0.0149259
TC01000667.hg.1	0.0116074	0	2.17043e-06	0.00394777	0.00452682	0.0216142	3.63825e-07	0.0346616	0.00144631	0.000359278	8.55219e-05	0.00230583
TC01000668.hg.1	0	4.74057e-09	5.90237e-09	0	0	0.000791181	0	0.00193635	0.0109534	0.000107239	0.00308961	0.00454174
TC01000671.hg.1	0.0369832	3.87794e-08	1.26266e-07	0.0132064	1.286e-06	0.0188574	1.09052e-07	0.00883072	5.87432e-05	0.00402526	0.000676809	0.00151424
TC01000672.hg.1	1.47791e-07	0.0106478	6.50026e-08	3.81707e-10	7.89715e-08	0.00282073	0.00936339	1.46221e-07	0.00367619	0.000453063	0.00345141	0.00306956
TC01000673.hg.1	2.57946e-05	0	0.00390181	0.00172541	0.000568756	0.00516844	0.0226607	0	0.00283994	0.0111112	0.00542105	0.00237653
TC01000674.hg.1	7.50918e-06	0	0	0	4.72086e-08	1.1391e-06	0	0.00334535	0.0020599	0.00207861	0.0083865	0.0002614
TC01000675.hg.1	7.50893e-09	4.54606e-10	4.49682e-08	1.84431e-07	1.91879e-05	0	0.0109477	0	1.65382e-05	0.000467297	0.00341711	0.001341
TC01000676.hg.1	4.38848e-08	1.91718e-08	0	5.78047e-10	3.71383e-10	3.70986e-09	1.21011e-07	2.69834e-07	0.00259467	0.0250869	0.00175676	0.00390684
TC01000677.hg.1	0.00621971	0	0	0.0280391	3.32577e-08	3.23955e-06	0.0120056	0.0456337	0.00407651	0.00817645	0.0153964	0.00054387
TC01000680.hg.1	6.28824e-08	1.3885e-10	0	0	0	3.46672e-07	9.26174e-09	0	1.10611e-05	6.6864e-05	0.00104631	0.0136936
TC01000681.hg.1	8.05634e-08	0	0	0	2.78069e-07	6.37144e-08	0	0.00173966	0.00586608	4.60418e-07	0.0060336	0.00195882
TC01000684.hg.1	6.15223e-08	0.00190693	0	0	8.93581e-10	0.00371869	0.0247689	0.0237406	0.0148886	0.00266849	0.00983531	6.47201e-05
TC01000687.hg.1	0	8.64087e-08	1.31932e-07	0	2.19068e-10	0.00299435	0	0.0137856	0.00159312	0.0036144	7.17211e-05	0.00462264
TC01000689.hg.1	0	9.95826e-08	2.62943e-09	3.96208e-09	0	1.83254e-08	6.40259e-09	0	0.000545573	0.00129958	0.00709024	0.00257883
TC01000690.hg.1	2.85253e-07	1.36744e-09	1.95315e-10	1.39168e-09	0.0723963	1.61106e-10	0.0225974	0	0.0047824	0.00023776	0.000397702	0.00505705
TC01000691.hg.1	0	0.000861631	0	1.66363e-07	2.31673e-05	0	0.0159066	0.0259448	0.00074718	0.0133295	0.00510844	0.00426912
TC01000696.hg.1	0	3.68922e-09	1.46029e-09	0	0	0	0	2.82519e-08	0.00350365	0.00808683	0.00252094	0.000989514
TC01000698.hg.1	0	0	0	0.0119051	0	0	0.0285035	0	0.000278185	0.00210578	0.000627472	0.0120274
TC01000699.hg.1	2.36226e-09	0.00514589	1.11625e-06	0.00852904	6.54879e-06	1.31742e-07	0.0312443	0	0.000610363	0.00665639	0.0412997	0.006802
TC01000700.hg.1	9.84114e-10	0	1.05876e-09	0	2.34622e-08	0	0	0.00570346	0.0575412	0.0142423	0.000612552	0.0175792
TC01000701.hg.1	1.386e-07	0	8.70702e-10	2.03612e-08	0	4.95605e-08	0	9.50605e-08	5.07045e-05	0.0105376	0.00313945	0.0100705
TC01000702.hg.1	0	0	0	0	0	1.14318e-09	0.0642087	0	0.000151578	0.00236581	0.000273668	0.0171187
TC01000703.hg.1	0.0127391	0	0.00591618	0.00229071	2.98662e-08	0	1.21343e-07	0	0.0130441	0.00368681	0.0101785	0.0080407
TC01000704.hg.1	0	0	8.97781e-08	0	5.91461e-09	8.6721e-09	0	2.8505e-07	0.00310952	0.0185589	0.00744192	0.000703466
TC01000707.hg.1	0	0.0580845	0	1.63552e-08	9.61817e-09	5.65318e-08	1.90025e-08	0	2.6125e-05	0.000195316	0.00265326	0.00473888
TC01000708.hg.1	6.24868e-10	6.66005e-09	2.30668e-08	1.17958e-07	3.99549e-10	0	0	1.93972e-06	0.000162756	0.00341848	0.0250873	0.00474594
TC01000709.hg.1	5.33534e-10	2.04166e-10	0	0	1.88338e-09	4.37325e-10	0	4.24319e-09	0.0104222	5.23906e-05	0.00405757	0.00479288
TC01000710.hg.1	0	1.08742e-07	1.01464e-06	8.54844e-07	0	4.09967e-09	5.78259e-07	1.58648e-06	0.032393	0.00188856	0.00159633	0.00106535
TC01000711.hg.1	3.21621e-08	0	0.00447378	0	0	0	0	0.0114052	0.000337677	0.0139423	0.00796041	0.0243438
TC01000714.hg.1	0	3.34092e-08	1.1082e-06	1.67933e-07	5.45231e-06	2.02107e-07	0.00771711	1.90499e-08	0.000473623	8.1194e-05	0.000491695	0.0598722
TC01000715.hg.1	1.20109e-05	1.67091e-07	6.22876e-09	5.65254e-08	7.16099e-09	0	2.58958e-08	1.15243e-09	0.000309095	0.00953901	0.00209474	0.00630376
TC01000717.hg.1	0	0.0213078	0	5.14435e-10	0	2.10607e-08	0	2.15796e-09	0.00579927	0.00298978	0.00059508	0.00085544
TC01000719.hg.1	0	5.98045e-08	0.0109312	6.01486e-08	3.43644e-09	0	1.40719e-08	0.00946898	0.00468069	0.00222377	0.000764513	0.00100349
TC01000720.hg.1	7.30341e-09	0.00224308	0.00276124	2.20388e-08	0	3.68126e-07	1.702e-07	2.39101e-08	0.000689874	0.000257006	0.00110391	0.000585867
TC01000721.hg.1	0	2.1331e-09	1.80256e-08	3.26934e-07	0	6.40223e-10	0	3.51743e-09	0.00823654	0.00485683	0.000779911	0.00694245
TC01000722.hg.1	7.18755e-06	0	2.93472e-06	0.000393751	1.66174e-10	0	0	4.91173e-08	0.0066795	0.00857842	2.12496e-11	0.00313799
TC01000723.hg.1	6.97594e-07	4.01859e-07	0.0106585	0	4.09528e-08	0	0	0	0.0130415	0.0264233	0.0105396	0.000381327
TC01000725.hg.1	2.11374e-06	0	0.004636	0	6.75621e-08	1.21807e-07	8.99992e-07	0.00213715	0.000829844	0.00123281	0.00182217	0.021459
TC01000727.hg.1	4.65945e-11	0.00735067	1.81381e-08	0	1.4685e-10	3.58755e-10	2.3688e-09	0	0.00360105	0.00661049	0.000682282	0.00137324
TC01000728.hg.1	1.18254e-06	0	0.0198319	0.00939122	1.24372e-06	2.46718e-05	0	0.00842532	0.00251937	5.59483e-05	0.0136797	0.000419677
TC01000729.hg.1	0	4.60365e-08	5.84113e-08	0	0	1.02456e-05	0.0105497	0.0130149	0.00649771	0.00353088	3.8232e-05	0.025154
TC01000730.hg.1	1.27774e-10	0	0	0	0	0	0.0277885	0	0.00194013	0.00819372	0.00464512	4.73348e-05
TC01000731.hg.1	1.94676e-09	0	2.21223e-07	1.29814e-05	1.20499e-06	0	0.00880164	9.64941e-06	0.0012057	0.000358933	0.000715977	0.0134794
TC01000732.hg.1	1.5725e-09	3.76555e-09	1.1788e-07	1.47703e-08	5.07246e-09	9.53851e-09	0	0	6.35133e-05	0.00641377	0.000415286	0.0214688
TC01000733.hg.1	0	0.00359	0	0	4.30505e-08	3.44323e-09	5.49841e-08	1.80733e-07	0.00253235	2.16559e-06	0.0206837	9.4551e-05
TC01000734.hg.1	0	0	0	0.0196602	0.353448	0	0	0	0.000982764	0.000306636	6.03065e-05	0.00825344
TC01000738.hg.1	5.67595e-08	3.64442e-07	5.33136e-07	0	0	1.75137e-09	1.54403e-07	1.64968e-09	0.00158696	0.00482955	0.0119744	0.00123496
TC01000739.hg.1	0	0	0	0	0	0	1.36761e-10	1.4195e-09	0.00806885	0.0375773	0.000100894	0.00266777
TC01000741.hg.1	0	0	0	0.00943458	6.98703e-10	0	3.37933e-09	4.7591e-08	0.000680725	0.000810048	0.00179043	0.00431139
TC01000743.hg.1	1.21767e-06	0	1.13594e-08	2.73843e-08	4.96837e-07	2.07817e-07	3.7154e-07	0.0341735	0.000455887	0.00834228	0.00141078	0.000167916
TC01000744.hg.1	2.19132e-07	2.7771e-07	1.06011e-08	0.00114522	3.94391e-09	0	1.63654e-09	0	0.000788464	0.00483657	0.000177309	0.0287115
TC01000745.hg.1	4.94546e-09	5.42252e-09	0	0.0207696	6.43206e-08	0	0.00628666	9.98219e-08	0.0163429	0.13095	0.00319767	0.00873503
TC01000752.hg.1	0.00767641	0.0027555	0	0.00721267	3.69847e-08	8.12687e-07	0	0	0.000629545	0.000980912	0.00672916	0.00549372
TC01000753.hg.1	0	0	0	5.13463e-10	4.69196e-09	3.84686e-10	1.17564e-09	0	0.00450639	0.000114256	0.00334753	0.000719675
TC01000755.hg.1	1.42206e-06	0	4.93087e-06	2.03223e-06	1.88838e-07	1.11293e-05	0.0058704	0.000212229	0.0233469	0.00106199	0.0053645	2.37429e-05
TC01000756.hg.1	5.17832e-07	0	8.38235e-09	1.07512e-08	0	1.52564e-08	0.00867304	7.9465e-08	0.014808	0.000575338	0.00453203	0.00281489
TC01000757.hg.1	2.64189e-05	1.60872e-08	0.0221011	0	0	2.37958e-08	0.00411738	3.0376e-10	0.0136722	0.00365551	0.0169182	0.00406378
TC01000758.hg.1	0.0237444	0	2.90783e-08	0	0	0.0190652	0.0558075	1.95819e-05	0.00136072	0.000892086	0.02371	0.0058977
TC01000759.hg.1	0	0	0	0	1.20898e-09	3.32377e-07	0.0165135	0	0.000771891	0.00105219	0.00265798	0.00154838
TC01000760.hg.1	0.019017	5.26395e-09	3.83398e-10	0	7.14454e-10	0	2.00681e-09	1.67484e-09	0.0133241	0.00262031	0.00702384	0.0055258
TC01000763.hg.1	1.77599e-07	0.0185192	0.00358495	0	0	1.60281e-08	6.40908e-08	0	0.0103827	0.00046156	0.0080321	0.000268752
TC01000764.hg.1	1.6185e-07	3.26728e-08	1.11935e-05	1.96534e-09	9.59783e-10	1.53976e-09	0.0208446	0.0105249	0.00120222	0.000522125	0.00168357	0.00148702
TC01000769.hg.1	0	0.00122356	2.48969e-06	0.0421945	0.000176397	0.00208189	0.0273828	0.0137544	0.000640983	0.00798871	1.71093e-06	3.46044e-06
TC01000770.hg.1	0	6.65784e-09	4.81147e-09	0.00497719	9.78043e-08	0.00337918	0.0556542	0	5.31597e-05	0.00208409	0.000331821	0.00500685
TC01000772.hg.1	0	0	0	0	0	0.000326486	3.39385e-07	0.00178279	0.00168916	0.00489297	0.000250328	0.000476516
TC01000774.hg.1	1.92936e-08	0	0	1.16389e-07	7.32659e-09	1.31222e-05	0	6.11754e-08	0.00238107	0.00751466	0.00334743	0.0193086
TC01000775.hg.1	3.58736e-09	0.00491154	0.000794472	8.03121e-09	2.64392e-07	0.0207166	3.27552e-10	5.48819e-10	0.000774527	0.00208061	0.00049781	0.00178594
TC01000776.hg.1	1.34188e-05	0	0	2.16164e-06	9.55897e-06	1.45245e-09	0.00651177	0.0156406	8.26551e-05	0.00023586	0.000512337	0.0101263
TC01000777.hg.1	1.89884e-05	1.52213e-08	5.65439e-05	0.0121512	6.04442e-06	0.00911401	0	9.50577e-08	0.00653446	0.00296855	0.00502423	0.00457779
TC01000780.hg.1	0	7.48655e-10	4.65843e-10	6.56813e-09	4.84582e-10	9.34813e-10	0.00998481	0.0314438	0.00270638	0.00239287	0.00125903	0.0114332
TC01000781.hg.1	0	0.0183334	0.0151056	1.15608e-08	0	0.00478571	1.04036e-08	0	0.00839797	0.0166645	0.00196087	0.000127242
TC01000782.hg.1	1.39421e-06	0.029261	8.38511e-10	6.96517e-09	9.57219e-08	1.52588e-08	0	0	0.00236439	0.000514375	0.00349693	0.0170145
TC01000783.hg.1	0.0502182	0	3.8264e-07	0	0.024302	9.57552e-07	2.92855e-06	0.0161561	0.00936566	0.000430731	0.00891282	0.00294693
TC01000785.hg.1	0.00115694	7.83317e-10	1.00065e-06	2.98956e-07	1.2826e-07	3.00076e-08	0	0	0.000175162	0.000539884	0.000193504	0.00529081
TC01000786.hg.1	0	0.00647558	0.0446448	0	0.000327447	0.00390652	0.00181447	5.42662e-05	0.0310437	0.00682914	0.000241043	0.00351684
TC01000787.hg.1	0	0	6.27888e-09	0	0	2.15981e-09	7.28404e-10	0	0.000511111	0.000371675	0.000484201	0.000277511
TC01000788.hg.1	0.0143149	6.29656e-10	0	0	2.98989e-09	0	2.17513e-09	0	0.00392152	0.00427552	0.00707904	0.00398084
TC01000789.hg.1	0	1.02135e-07	0	0.0189413	5.7061e-09	0	0	0	0.00193319	0.000884813	9.04078e-05	0.0166476
TC01000794.hg.1	0.00528473	1.14393e-08	3.08389e-09	4.91672e-10	1.83171e-07	4.60982e-08	0.0178397	0.00414358	0.0085878	0.0308582	0.00291046	0.0108795
TC01000795.hg.1	2.88471e-07	5.81306e-06	0.000296014	6.04275e-08	2.59525e-06	2.6027e-08	0.000135932	1.74763e-07	0.00709113	0.0164523	0.00354641	0.00148898
TC01000797.hg.1	2.9379e-06	0.0750524	0.00145555	3.27339e-08	0.0804558	1.01079e-10	4.59617e-08	4.63239e-07	0.00823485	8.3433e-05	0.000716591	0.000526831
TC01000798.hg.1	0.000722144	0	0	7.09507e-09	3.14042e-08	0	0.0243905	0.00975122	0.00440468	0.025043	0.000358407	2.39827e-05
TC01000799.hg.1	0.0392482	0	3.78503e-07	0.027165	0	0.00532636	0.0225106	0.0311881	0.00205127	0.00170793	0.00340175	0.00362529
TC01000800.hg.1	0	3.19626e-07	0	3.09476e-09	0	0.000543371	0	7.83628e-08	0.00159004	0.0072564	0.00582704	0.0237426
TC01000801.hg.1	0	0	0	1.06886e-09	0	7.30456e-08	8.52378e-09	0	0.00203839	0.00142238	0.000484033	0.0136741
TC01000803.hg.1	0	5.28555e-10	3.19715e-09	0	0	0	0	0	0.00624447	6.24576e-05	0.000658871	0.0084388
TC01000805.hg.1	5.88473e-08	2.01325e-08	3.30042e-10	6.13658e-10	1.3656e-08	1.62276e-07	0.0119522	7.69187e-09	0.00234213	0.000803296	0.00903103	0.00394762
TC01000806.hg.1	2.16781e-08	0	8.78317e-09	0.0076046	4.63558e-09	0	0.00343064	0	0.00143162	0.000101674	0.00243907	0.00365709
TC01000807.hg.1	0	1.74679e-07	3.78364e-07	0	0	0	0.00384174	0.00238661	0.000120362	0.00245467	0.00511328	0.000166796
TC01000808.hg.1	2.18944e-07	0	0.0535711	0.0102112	9.2302e-07	9.30758e-09	1.21926e-06	1.79555e-09	0.0220251	0.00619259	0.000365034	0.00655577
TC01000810.hg.1	0	0	3.81779e-09	1.15323e-08	2.28906e-09	0.0021489	0	0.0140275	0.0235285	3.60471e-06	0.000755784	8.1462e-05
TC01000811.hg.1	0	0	0	0	0	0	0	0	0.000650615	0.0185661	0.000847304	5.32296e-05
TC01000812.hg.1	2.47242e-05	0.013697	0.0483294	0	6.56369e-06	0	0.0104093	3.02903e-07	0.0149405	0.00573774	0.0231957	0.0308494
TC01000813.hg.1	4.66366e-10	6.00506e-09	0	1.528e-07	2.46594e-08	5.27058e-06	3.69791e-09	0	0.000165608	1.19903e-08	0.000470994	0.000341041
TC01000814.hg.1	1.52813e-09	1.95861e-07	4.28305e-08	0.0132508	1.38075e-06	7.49773e-07	0.0193772	0.00212407	0.0104858	0.00409854	0.00660003	0.0110794
TC01000817.hg.1	2.60528e-08	2.5103e-08	0.00548955	0	0	0	5.33556e-07	1.45514e-08	0.000641011	0.0151966	0.00433196	0.00645438
TC01000819.hg.1	3.41777e-07	6.62766e-07	0	0	7.89614e-06	0	3.36824e-08	0	0.000271779	0.00222318	1.54032e-05	5.98505e-05
TC01000820.hg.1	7.20627e-08	0.00390414	0	0.00809491	1.74141e-09	0	1.9944e-08	6.88336e-08	0.00183157	8.50707e-05	0.00759461	0.025069
TC01000824.hg.1	3.6162e-07	0	7.8479e-07	1.06776e-07	0	7.88848e-08	0.00282774	0.01224	0.00443028	0.0141961	0.025108	0.00339743
TC01000826.hg.1	4.70099e-07	0	1.39257e-07	0.0179839	1.12346e-07	0	0	0	3.79105e-05	0.00470164	0.00112887	0.0119816
TC01000827.hg.1	3.83159e-06	6.89971e-08	0.0129449	5.14328e-07	1.1417e-05	2.99678e-08	0	0.00938769	7.18198e-05	0.00133656	0.000194453	0.00016904
TC01000830.hg.1	7.30013e-08	2.26005e-08	3.49937e-09	0	0	0	1.7079e-08	0.00605931	0.000146928	0.012318	0.000105805	0.000927662
TC01000831.hg.1	0	0	0.00455469	0.00584494	0	5.63968e-08	0	0	0.0358476	0.0202895	0.01155	0.018806
TC01000832.hg.1	6.01128e-10	7.43538e-09	6.5944e-10	0.0275643	8.95539e-09	9.35288e-10	0	0.0249879	0.0052834	0.0222359	0.0087302	0.0055056
TC01000833.hg.1	0	0	3.7289e-05	0.00780971	2.75345e-08	0.0154781	0.0251324	0.00768534	0.0100877	0.00713298	0.0154041	0.000600866
TC01000834.hg.1	6.34791e-07	0	6.20887e-06	0.090436	0.0701131	0.0408401	1.96967e-07	3.33503e-09	0.000521885	0.0287988	4.40904e-06	0.000692299
TC01000835.hg.1	0	4.7901e-08	0.00370836	9.4844e-09	2.84688e-09	0.00872924	0	0.00450355	0.0048023	0.0327181	0.000813449	0.00151071
TC01000836.hg.1	1.06444e-05	8.58516e-09	0	0.00741163	3.33127e-08	1.81394e-08	0	1.84209e-08	0.0119175	0.0195203	0.00260817	0.00150703
TC01000837.hg.1	0	0	2.2712e-07	0	1.03782e-08	2.93526e-06	0.0132474	4.06085e-10	0.00180923	0.00204655	0.00222197	9.90597e-05
TC01000838.hg.1	0	1.03838e-08	1.09206e-08	1.02821e-09	3.17367e-08	0	6.02871e-07	7.14059e-09	0.00257321	0.0124724	0.000158093	0.00302576
TC01000839.hg.1	0.00744609	0	0.0667059	2.97421e-08	2.32268e-05	5.50214e-06	0.0182729	2.92231e-07	0.000180432	0.000841952	0.0252507	0.00873378
TC01000840.hg.1	1.73167e-06	0	1.74885e-08	0	0.0461004	2.69374e-08	1.11331e-08	0.0637851	0.000176265	0.000652952	0.00592508	0.00129643
TC01000841.hg.1	3.53037e-05	1.03946e-05	0.0262584	0.00207169	0	0	7.57996e-07	1.95397e-06	0.00215938	0.00912081	0.00426642	0.00113679
TC01000842.hg.1	0	2.95679e-09	0.0125822	0	4.03206e-08	5.70269e-09	0	0.0378696	0.00774664	0.000606969	0.00562427	0.000184855
TC01000843.hg.1	0	8.11072e-09	1.35356e-09	0	0	1.87231e-05	1.35662e-10	0	0.00413239	0.0155683	0.00197492	0.00786826
TC01000844.hg.1	5.90229e-08	0	0.00425611	3.35952e-08	0	1.31305e-08	0.00796092	0.00479711	0.00439695	0.000122326	0.0101126	0.00855409
TC01000846.hg.1	3.97385e-05	0	1.26381e-08	3.12781e-10	0	0.00605429	1.29085e-05	5.98588e-09	0.00166673	0.000251294	0.00416482	2.4598e-05
TC01000847.hg.1	0	0	0	0	1.98983e-09	1.94218e-09	2.06111e-06	0.0133763	0.00549184	0.00135425	0.0171601	5.13172e-05
TC01000848.hg.1	2.45288e-06	0	1.61029e-09	0.24256	4.53808e-07	1.24316e-08	0	3.44641e-06	0.00293234	0.00117342	0.00775671	0.0146164
TC01000849.hg.1	0.05738	1.82668e-07	1.31666e-07	0	0	2.44131e-07	0.00461998	6.55342e-08	0.00126097	0.00196103	3.37094e-05	0.00638782
TC01000850.hg.1	1.37982e-07	0.000683689	4.66293e-07	0	6.56659e-05	0	0	0	0.04509	0.000626778	0.000537676	0.00488505
TC01000851.hg.1	4.57767e-10	0	0	0	1.89071e-08	1.08353e-08	0	0	0.00129671	0.0018851	0.000493716	0.00998129
TC01000853.hg.1	0	1.11973e-08	0	0	0	0	2.61755e-08	1.46115e-07	0.0212576	8.85412e-05	0.00109378	0.000262767
TC01000854.hg.1	2.1387e-10	0.0026272	0.00362369	0	0	0	0	6.55567e-10	0.024174	0.00763917	0.00118424	1.53028e-06
TC01000855.hg.1	0	0.00232053	3.18168e-07	1.08169e-08	2.10891e-07	0.00756232	0	9.19599e-09	0.0066599	0.000905548	0.0234466	0.018346
TC01000856.hg.1	3.13701e-08	4.48824e-09	3.7105e-09	0.00756272	0	1.19496e-09	0	1.73927e-10	0.000314037	0.00711095	0.00663715	0.00234543
TC01000858.hg.1	0	0	9.65152e-09	0.00182818	0	3.58771e-09	0	0.0016572	0.0126249	0.00409246	0.000107574	0.00303501
TC01000859.hg.1	0.00313373	0	0.0220575	2.08946e-08	0	0.0343044	9.60745e-08	4.03932e-07	0.000494862	1.51508e-06	0.000126609	0.000281153
TC01000860.hg.1	1.00013e-09	0	5.18399e-09	4.04265e-10	0	0	8.23938e-11	0.0106263	0.000163826	0.000185587	0.000384981	0.00115008
TC01000861.hg.1	6.83177e-07	3.84381e-06	4.62818e-09	0.0137928	0	0	0.0182199	0	5.85155e-05	0.00226884	0.00396989	0.00330799
TC01000863.hg.1	1.21715e-10	0	0	0.0183955	1.38164e-08	0.0149064	6.09454e-10	0.00042399	0.00252435	0.000566516	0.00192291	0.00254339
TC01000864.hg.1	0	0.00937653	2.58024e-08	7.07846e-09	1.94053e-05	5.06706e-10	0	0.016411	0.00463994	0.00230126	0.00117774	0.000474053
TC01000866.hg.1	0	0	1.61189e-08	0	0	1.57774e-07	0	0	0.019936	0.00165302	0.0182787	0.000162688
TC01000867.hg.1	0.0109749	6.98953e-05	1.00355e-10	1.54122e-08	0	0	0	0.0508873	0.000753333	0.00880163	0.00492982	0.0351181
TC01000868.hg.1	4.12691e-10	0	3.0338e-08	0	0	2.36089e-08	0.0203486	0.0159954	0.00143911	0.00188583	0.000224115	0.00156605
TC01000869.hg.1	1.22331e-06	0.00525095	2.4112e-09	4.0624e-05	0	2.39845e-08	0.0147477	0.016123	0.00045018	0.000254739	0.0145363	0.00498062
TC01000871.hg.1	0	1.40331e-08	6.46831e-08	3.02339e-08	2.49498e-08	3.75706e-08	0.0120001	0	0.0178402	0.000938475	1.2161e-05	0.00561778
TC01000872.hg.1	1.67311e-07	1.25918e-10	7.37176e-07	0	0	0	0.0301921	2.90682e-09	0.0084425	0.00111699	0.0104838	0.0339327
TC01000873.hg.1	0	4.50485e-09	0	2.85792e-08	3.46249e-06	1.28814e-07	1.76376e-09	0	9.70789e-06	0.00361355	0.000115764	0.00904178
TC01000874.hg.1	3.94982e-08	1.35566e-07	1.25978e-10	2.63227e-09	2.67138e-09	1.7266e-07	3.26261e-09	6.01885e-10	0.0138491	8.81774e-05	0.0136464	0.00958445
TC01000878.hg.1	1.74155e-09	0	0	1.76906e-07	2.47134e-08	1.6766e-07	0.0257816	6.81793e-08	0.00767043	0.00522543	0.00947385	9.43911e-05
TC01000879.hg.1	0	0	0	0	1.79387e-09	0.00290126	0	0	0.00358403	0.000760912	0.00145442	0.00928873
TC01000883.hg.1	4.8012e-08	0	0	4.70295e-09	0	1.29356e-09	3.57158e-08	3.37121e-07	0.001377	0.00460765	0.00631504	0.000338228
TC01000885.hg.1	0	0	1.71122e-09	0	0	0	0	0	0.00358395	0.00493017	0.00188854	0.00348394
TC01000886.hg.1	1.10515e-08	5.49466e-08	9.5081e-08	0	2.30273e-08	2.33989e-08	1.73665e-07	0.0190807	0.000122353	0.000819668	0.00510692	0.000145036
TC01000888.hg.1	3.86869e-09	1.41555e-09	0	0	1.68204e-08	0	1.71295e-08	0	0.00112021	0.00158189	0.00120017	0.00317097
TC01000891.hg.1	5.28017e-09	0	8.42854e-09	0	1.05079e-09	0	0.00441993	0	0.0019406	0.000447472	2.53254e-05	0.000539369
TC01000892.hg.1	0	2.41418e-08	1.6144e-07	0	0	0	0	0.00095632	0.00484287	0.000119626	0.000516346	0.0113123
TC01000893.hg.1	1.32828e-08	1.19159e-08	0.00567629	0	4.28168e-07	9.8781e-08	4.97862e-07	1.55585e-09	0.000114418	0.00439945	0.00189152	0.015078
TC01000895.hg.1	0	1.03871e-10	0.00491795	1.0948e-09	5.02037e-07	0	0	0	0.0557602	0.0171298	2.36062e-05	0.0222904
TC01000896.hg.1	0	0.0360765	1.66264e-06	2.37065e-09	5.58908e-06	0	0	0.00210936	0.00610173	0.00036229	0.000198097	0.00345587
TC01000898.hg.1	6.87675e-06	0	0.0318285	3.29933e-09	0.0862223	6.83387e-08	0.00548707	0	0.00452217	0.00768664	0.00434913	0.000460155
TC01000899.hg.1	2.19426e-08	0	1.4579e-08	4.46024e-09	4.73262e-07	1.25511e-09	0	2.58245e-07	0.00601287	0.0179488	0.00174971	0.00116049
TC01000900.hg.1	0	0.0058429	0	0	2.33966e-10	0	0.00330178	0	0.00838516	0.0292137	0.00118424	0.0158521
TC01000902.hg.1	0	0.012007	0	0.0051102	5.72829e-09	0	0.000992427	0	0.0524271	0.0041641	0.0019726	0.0128853
TC01000903.hg.1	0	3.46197e-07	6.22622e-08	0	0	5.60433e-07	0.0192953	1.17644e-08	0.00706376	0.000478159	0.00163195	0.00207585
TC01000904.hg.1	1.30123e-08	1.09989e-08	6.79141e-07	0	2.1129e-07	1.24753e-07	0	0	0.00622018	0.00112668	0.020002	0.00199427
TC01000905.hg.1	0.00224782	2.42594e-08	0.0432583	5.6753e-08	7.83423e-09	0.00576903	0.0310193	0	0.0111234	0.00154148	0.0262018	0.00188271
TC01000906.hg.1	0	0	0	0	0	0	3.72244e-08	8.36182e-07	0.000174889	0.00992963	0.0314118	0.00228024
TC01000907.hg.1	0.0474249	0	7.3706e-08	0.0814451	0.000145161	6.69839e-06	0	7.45529e-10	0.000227936	0.00107718	0.000174679	6.58026e-06
TC01000908.hg.1	2.12511e-07	1.17337e-06	3.22369e-07	0.00564106	1.66881e-07	2.33132e-07	0.0134154	0	0.000802941	0.0020037	0.00476496	0.0123672
TC01000909.hg.1	0.00663263	0.00497313	0.126797	0.0560389	9.00724e-08	1.92072e-08	0.000130441	0	0.00113596	0.0060051	9.3023e-08	0.00653524
TC01000910.hg.1	0.0182308	0	4.82085e-09	0	0	4.36204e-08	5.78683e-09	0.0494233	0.00100622	0.000621351	0.00223112	0.00133906
TC01000913.hg.1	1.16176e-06	1.10697e-07	9.60325e-07	1.84248e-08	2.98752e-05	4.0644e-05	4.20073e-07	0	0.00247254	0.0035012	0.00834344	0.00742655
TC01000917.hg.1	0.000510848	2.35337e-05	0	0	0.0784923	0.0044003	0.03972	0.000844271	0.0151503	0.0302776	0.00562697	0.0218269
TC01000918.hg.1	3.93102e-06	0.00548177	5.01769e-09	2.64589e-07	2.65954e-07	0.00785136	9.35223e-11	0.00079208	0.0199607	0.032837	0.0120407	0.000663685
TC01000919.hg.1	0	0	0	2.69421e-09	9.43067e-07	0.00154055	3.49603e-07	2.02405e-07	0.0331814	0.0540017	0.0015225	0.0046813
TC01000920.hg.1	0.00270078	1.1313e-06	1.99351e-06	1.33623e-08	9.047e-06	0.0184694	0	0	0.0201037	0.0569745	0.013415	0.0091624
TC01000921.hg.1	0.0161857	0	0	1.17519e-07	7.37415e-07	0.00551374	0	3.71196e-08	0.0100247	0.0237238	0.000138588	0.00134304
TC01000922.hg.1	0	0.0233584	3.65692e-07	0	8.08524e-08	6.81616e-09	0	0.00283603	0.00268342	0.00209046	0.00914627	0.00386945
TC01000923.hg.1	1.40515e-07	0	0	0.0534625	9.48414e-09	2.52006e-08	0	0	0.0110634	0.00338472	0.0124053	0.0183931
TC01000925.hg.1	1.26424e-08	0.011346	9.62436e-10	0.00215032	7.94228e-10	1.88735e-08	0	0.0120533	0.00225096	0.0320387	1.7091e-06	0.000468008
TC01000926.hg.1	4.33573e-05	8.14409e-08	0	3.31333e-07	0	0	0	2.7351e-06	0.00051008	0.00818375	0.00076523	0.00353443
TC01000927.hg.1	2.03028e-09	7.83587e-09	7.73382e-09	0	1.04381e-07	0.010088	0.00722449	7.23614e-08	0.00475007	0.00111032	0.00748101	0.00380028
TC01000928.hg.1	0	1.25638e-08	0.0544177	0	0.0608624	3.32425e-09	1.9873e-09	0	0.000656337	4.2655e-05	0.000513547	0.00697969
TC01000930.hg.1	6.70872e-08	0.00843252	0	3.3539e-06	0.115457	0.00685896	5.46871e-09	0	0.000175912	0.00500945	0.00617018	0.006623
TC01000931.hg.1	4.16027e-06	0.0102573	0.0840243	6.99045e-08	0.0730649	1.09149e-08	0.00733653	1.38212e-10	0.0018353	0.000120915	0.00326844	4.49882e-06
TC01000932.hg.1	1.6993e-06	0.0222466	1.21828e-06	0	0	2.15402e-06	0	0.00282282	0.00130764	0.00288831	0.000325229	0.00568987
TC01000933.hg.1	4.84879e-09	0.0126914	1.28932e-09	2.10117e-10	0	4.25422e-08	8.31139e-09	0.00576168	2.35718e-05	0.00187575	0.000218208	0.00822027
TC01000934.hg.1	0	0	7.18003e-06	0	0	6.55232e-07	0	0	0.00676162	3.36027e-06	1.36112e-05	0.00771096
TC01000936.hg.1	0.0197726	2.45532e-09	0.0278862	0	1.33275e-05	0.00829201	0.172301	1.92487e-07	0.000767118	0.00580257	0.00183716	0.00272064
TC01000937.hg.1	0	0	0	0	0	4.78567e-10	0.00857388	0	0.00487542	0.00988151	0.011162	0.00248596
TC01000938.hg.1	3.31984e-07	0.0180824	2.80932e-08	1.2258e-07	8.72006e-09	0	0.0274048	0.0237521	0.0126902	0.0225571	0.0182331	0.0128134
TC01000939.hg.1	0	0	1.84245e-07	0	0	0	1.9452e-08	0.00112831	0.00886208	0.00383733	0.00487792	0.000819809
TC01000940.hg.1	2.35939e-07	0	8.98039e-08	7.99467e-08	0	2.84752e-07	0	1.07056e-10	0.0106816	0.0184515	0.00433557	0.000750544
TC01000941.hg.1	0	7.72631e-08	0.0250371	0.0272546	0.0709288	1.11816e-05	0.00918793	0.00375927	0.00560935	0.0241832	0.000126234	0.0155876
TC01000942.hg.1	2.63495e-09	0	3.90409e-09	0	0	3.98833e-10	1.41784e-08	1.69953e-09	0.00112672	0.00295125	0.0065302	0.00959429
TC01000943.hg.1	0.0185461	0	0.0210151	0	0.0116956	1.71638e-09	0.00292564	0	0.000402093	6.63034e-05	0.00205257	0.00789042
TC01000944.hg.1	6.82388e-07	0	0	0	8.46898e-06	1.06214e-07	0.0339808	0.0159988	0.000213927	0.0101959	0.00132396	0.000799319
TC01000945.hg.1	1.58805e-07	0	2.14292e-06	0	2.33761e-08	0	1.09571e-07	2.07496e-08	0.000750741	0.00275186	0.0121728	0.00708934
TC01000946.hg.1	0	0	5.72457e-08	2.98806e-09	1.88015e-09	0	0.0311025	4.14346e-08	0.000371391	0.00139869	0.00310044	0.00388124
TC01000947.hg.1	6.94421e-08	1.9269e-08	4.17621e-07	1.97666e-07	1.35769e-09	5.14746e-08	0	3.60017e-08	0.00578938	0.00496184	0.000174222	0.000822319
TC01000948.hg.1	6.76103e-10	0	2.96315e-09	5.9078e-08	5.03388e-08	1.37958e-06	3.55314e-09	1.05587e-09	0.00176069	6.20647e-05	0.00658414	0.000273101
TC01000950.hg.1	0	0	3.52898e-08	9.20844e-09	1.13036e-07	1.48388e-07	0.0209738	0	0.00236268	0.00304913	0.0026637	0.00211332
TC01000953.hg.1	0	0	0	0	0	0	2.10788e-08	3.28501e-11	0.00354289	0.00913247	0.00154266	1.50521e-05
TC01000955.hg.1	0	0	0	0.00326529	1.08467e-07	7.85918e-08	5.44682e-08	6.31155e-08	0.00543062	0.00378458	0.0040347	0.00146058
TC01000956.hg.1	3.25049e-10	1.47598e-08	0.0283423	4.15062e-08	1.40596e-08	1.29074e-08	0	3.58842e-08	0.0468743	0.00416505	0.0101627	0.000241598
TC01000957.hg.1	0.0497572	0	6.65393e-07	0	0	0.0142204	0.0545229	0	0.00147048	0.00169202	0.00140004	6.05213e-06
TC01000958.hg.1	0	0	3.16827e-08	0.0037164	0	6.18137e-09	1.12104e-08	0.0174885	0.000253803	6.97609e-05	3.48944e-05	0.0318007
TC01000959.hg.1	0	4.12654e-07	9.25893e-08	3.38758e-07	1.79716e-08	0	8.09371e-06	3.48749e-07	0.0140063	0.00168972	0.00191088	0.00728354
TC01000960.hg.1	1.73224e-06	0.00205125	0	2.30003e-08	7.23868e-09	9.2387e-09	1.25006e-07	1.69531e-08	0.00407387	0.0114128	0.000173161	0.000280933
TC01000961.hg.1	3.1759e-07	0.048126	0.00924305	0.0210728	6.40554e-08	1.43765e-07	0	0	0.0136365	2.96086e-05	0.007834	0.00673025
TC01000963.hg.1	1.78506e-06	6.61708e-07	0	0.00642233	8.6006e-07	0	0.0337371	0	0.00109743	0.0049227	0.000359563	0.000448814
TC01000964.hg.1	0.00272662	0.0481573	0.00834776	4.59729e-07	1.43957e-06	6.327e-10	0.0103245	6.80093e-08	0.00388916	0.0117862	0.00530184	0.0109685
TC01000966.hg.1	0	4.33779e-07	0	0.0121301	5.84067e-07	4.42339e-05	8.08872e-07	5.50736e-07	0.000433111	0.0016446	0.000668355	0.00228417
TC01000968.hg.1	0	0	6.6549e-10	0	0	1.18068e-07	8.04499e-10	1.88329e-10	1.72029e-05	0.000729877	0.00160923	0.00220552
TC01000969.hg.1	0.0154308	0.00484801	0.0118675	0	8.6141e-05	1.66939e-05	0	0.00267257	0.00452667	0.000471606	0.00513459	0.000962778
TC01000971.hg.1	1.53676e-07	0.00473418	0	3.00438e-07	2.74984e-08	0	1.10302e-06	0	0.00875226	0.00388135	0.00030838	0.0116516
TC01000972.hg.1	2.02081e-09	3.01292e-11	0	6.13157e-09	8.48322e-09	0.0102882	0	0	0.0382555	0.00274928	0.00980445	0.00326083
TC01000973.hg.1	0	0	0	8.09251e-09	2.65038e-06	1.15983e-08	0	0	0.000679207	0.000652701	0.000552862	0.00557048
TC01000974.hg.1	0	0.0041014	2.20269e-09	5.67744e-09	3.10935e-09	0	2.76833e-09	0	0.00107151	0.00013998	0.0179706	0.00315222
TC01000976.hg.1	0	0.010632	4.45895e-09	0.0404964	2.38795e-06	0.000165616	0	0.00329851	0.00304178	0.0179792	0.0109121	2.43218e-05
TC01000977.hg.1	0	0	0	0	1.94064e-10	1.17853e-09	0.00614779	9.90079e-10	0.0191814	0.0169915	0.00615753	9.05145e-05
TC01000978.hg.1	1.06632e-09	7.9058e-08	1.75249e-09	5.63158e-08	5.38855e-08	1.08902e-07	0	0	0.00491572	0.00054234	0.00129911	0.00991782
TC01000979.hg.1	0	0.0010638	0.0408006	1.96405e-09	0	7.68838e-07	0	3.94359e-09	0.00130507	0.000123227	0.00280699	0.00182022
TC01000980.hg.1	8.14504e-06	0.0594085	2.26282e-10	4.98131e-08	5.49893e-08	5.86741e-07	8.77161e-08	7.69717e-07	0.0172911	0.00406616	0.000480063	0.00243733
TC01000981.hg.1	1.23632e-05	8.89228e-08	0	1.28731e-09	4.55798e-08	1.3559e-06	2.86782e-07	0	0.00260422	0.0141544	0.00858219	0.00262759
TC01000982.hg.1	0	0	0	8.36966e-10	0	1.62095e-09	1.62907e-09	0	0.00372214	0.000691381	0.00955765	0.00458469
TC01000983.hg.1	3.42091e-09	1.67641e-10	5.14118e-08	1.16613e-08	6.8095e-08	5.19906e-09	0.0220184	0.026689	0.00335003	3.68579e-06	0.000216818	3.84793e-05
TC01000984.hg.1	0	0	0	0	5.72173e-10	3.36944e-08	0	1.07846e-05	0.00281025	0.00285458	9.57463e-06	0.00229421
TC01000985.hg.1	0.0203296	0	8.40119e-06	0	4.62436e-05	0	4.39877e-05	0.0121985	0.00624041	0.00853042	0.0101321	0.000117142
TC01000986.hg.1	0.0473928	0	0.010075	0	6.20094e-05	3.59659e-08	0.0395877	0	0.0313763	0.0299811	0.00501111	0.0154376
TC01000987.hg.1	0	2.21765e-07	0.0165833	8.14447e-07	6.09034e-05	0	2.68558e-06	0	0.011861	0.00951698	0.000182963	7.62229e-07
TC01000989.hg.1	0	0.0103676	1.91512e-09	0	0	4.51738e-08	0	0	0.0159594	0.000296178	0.00499087	0.000338616
TC01000990.hg.1	3.09828e-06	7.42679e-08	1.32088e-06	0.0250794	1.38547e-07	0	0	0	0.00024944	0.00191769	0.00112153	0.0113381
TC01000991.hg.1	0.0239796	0.0337888	0	0.00585907	0	0	0.0160047	0.000470693	0.00014412	0.0022506	0.00126903	0.0197274
TC01000992.hg.1	0.000157361	3.10974e-07	0.0406286	0.00722755	0.00539069	0	0.018317	0.00202416	0.0084341	0.0300658	0.000150374	0.00376696
TC01000993.hg.1	2.17363e-09	0	0	3.33342e-09	0	0	0	5.35762e-08	0.017396	0.000257545	0.00156594	0.00509296
TC01000994.hg.1	0	0	1.22295e-07	6.69738e-09	0	0.00473747	0	0.0151031	0.00916962	0.00636009	0.00814854	0.00342425
TC01000995.hg.1	3.59679e-10	4.82811e-05	2.19082e-07	0.0267921	2.06895e-06	3.0462e-08	2.2768e-08	1.01114e-08	0.000686907	0.000167488	0.00489301	0.00331246
TC01000996.hg.1	1.49203e-05	0	2.42638e-08	0.00617445	0	1.95381e-07	0	0	0.00705052	0.0165492	0.00744699	0.00816113
TC01000998.hg.1	0.00190424	0.00650659	1.6513e-07	5.34564e-08	1.01008e-06	3.2318e-10	0.0289085	0.0181076	0.0177163	0.0221041	0.00258505	0.00322548
TC01000999.hg.1	3.65158e-07	4.72463e-09	0	2.72587e-07	4.79475e-07	0	0	1.31272e-07	0.024018	0.00983626	0.0088878	0.0176062
TC01001000.hg.1	2.78928e-08	0	4.51914e-09	0.00355766	2.34133e-07	0.00999224	0.0143961	1.04517e-08	0.00390397	0.017268	3.27578e-06	0.000518006
TC01001002.hg.1	2.78829e-06	0	5.01206e-07	0.0807733	0.0673824	4.21613e-07	0.0232206	0.000800399	0.00632501	0.00123757	0.000214355	0.00553139
TC01001003.hg.1	4.0961e-07	0.00217405	7.83266e-08	0	0.0436774	1.6055e-07	0	2.64036e-08	0.00899233	0.0112193	0.0113259	0.00372341
TC01001004.hg.1	0	0	4.2007e-08	0	7.98702e-06	0.00239786	0	0.0184246	0.000771676	4.6998e-07	0.00122463	0.000645277
TC01001007.hg.1	1.72309e-09	0.00121389	1.20563e-05	0	7.26602e-08	2.67752e-10	0.0030109	1.9479e-10	0.000843604	0.0056514	0.00141093	0.00674121
TC01001009.hg.1	2.3968e-07	5.31206e-07	3.10516e-08	0.159126	0.011881	7.79656e-07	0	1.43837e-10	0.0142954	0.0160592	0.0126849	0.0112584
TC01001010.hg.1	2.54489e-08	0	0	1.00594e-08	4.28641e-09	2.95463e-09	2.21665e-09	0.00138975	1.3003e-05	0.0121612	0.0100575	0.000279924
TC01001011.hg.1	0	1.90776e-07	2.55318e-10	0	1.39599e-09	3.73789e-09	0	0	0.00203697	4.43947e-05	0.000284463	0.0150646
TC01001012.hg.1	3.71655e-07	2.69401e-07	3.5168e-08	0.0360448	3.89273e-05	1.74907e-07	0.00699298	1.46715e-07	0.00316497	0.0121107	0.00156066	0.00213508
TC01001013.hg.1	2.289e-08	0	1.06791e-07	3.50893e-07	0	1.30309e-08	0	0	0.000270878	0.00220659	0.00928571	0.000324792
TC01001014.hg.1	0	0	0.0372146	0	0	1.98842e-10	0	0	0.0128705	0.000727882	0.00566676	0.000915426
TC01001016.hg.1	6.44907e-09	3.95988e-08	0	4.60172e-07	0	1.65245e-10	0.0303471	2.15535e-08	0.000690211	0.00811004	0.012411	0.000152893
TC01001017.hg.1	2.94167e-05	0	4.06798e-08	0.0311009	3.52565e-09	0	0	0.00240348	0.00115809	0.00779848	0.0119597	0.000341825
TC01001018.hg.1	3.16711e-08	7.41665e-08	0	7.0677e-08	2.00763e-08	3.74844e-09	0.0160176	0	0.0211143	0.0235869	0.00437372	0.000479084
TC01001019.hg.1	0	2.6465e-09	1.56554e-08	0	1.94042e-06	3.41349e-10	0.00723399	0.00762584	0.00359584	0.00618	0.00340298	0.000218438
TC01001022.hg.1	0	0.00534481	0.0404295	2.82892e-06	8.81903e-07	7.29203e-05	0.00233124	5.07731e-07	0.00683683	0.00328826	0.0132877	0.0114518
TC01001024.hg.1	6.8128e-08	0	0.00269434	2.97694e-09	0	3.31575e-06	2.07429e-07	0.00592009	0.0230762	0.0341535	0.00164113	0.0179319
TC01001025.hg.1	0	0.00324087	0.00640865	0	0	0	0	0.0047195	0.0725341	0.0451817	0.000809029	0.00686501
TC01001026.hg.1	0	2.91277e-08	2.49837e-08	0	0	0.000122778	0.0114374	0	4.48443e-05	0.012311	0.00396372	0.000676476
TC01001029.hg.1	1.61278e-07	0	0	0	0	1.07112e-10	7.11804e-10	0	0.00942533	0.0063837	0.00226492	0.0127992
TC01001030.hg.1	0.0175471	0.00997903	1.27684e-08	0	2.63007e-08	9.07714e-08	0	2.26167e-08	0.00537644	0.00502944	0.000132021	0.00170739
TC01001032.hg.1	1.29622e-07	0	0.0189685	6.0781e-09	0	1.28019e-09	0	4.77615e-08	0.00219935	0.000866907	0.000196449	0.000571173
TC01001033.hg.1	0.0209181	0	1.0595e-08	0	3.35544e-06	4.94778e-08	0	0	0.0332375	0.00217082	0.000404928	0.000823241
TC01001034.hg.1	0	5.74459e-09	0	0.0335979	1.03407e-07	8.61712e-07	5.14174e-08	9.83274e-11	0.00123486	0.00559099	0.00342768	0.0015798
TC01001035.hg.1	2.5519e-06	2.84265e-08	1.50952e-06	0	5.41004e-07	0	0	0.000905956	0.00875882	0.0055114	4.54494e-06	0.00042803
TC01001036.hg.1	0	0.0132907	7.5165e-09	8.05025e-09	0	9.39779e-10	0	9.39995e-10	8.229e-05	0.00749254	0.00105249	0.00595125
TC01001039.hg.1	0	0.0174697	0	5.84839e-07	2.47594e-06	0	0	0.00168194	0.0012036	0.0105478	0.00105132	0.00387056
TC01001040.hg.1	1.06869e-08	0.0114723	7.35038e-09	0.0141975	2.25643e-06	2.2863e-07	0	0	0.0055188	0.00161877	0.0151409	0.000204481
TC01001041.hg.1	3.24029e-06	0.017769	5.22971e-08	1.13099e-07	0	9.36127e-07	0.0394225	0.0113989	0.00526507	0.000867527	0.00711848	0.0016643
TC01001042.hg.1	2.24721e-05	0	0	0	3.75065e-07	0	0.0504058	0	0.00557165	0.000230071	0.00742373	0.00340612
TC01001043.hg.1	1.95487e-08	0.0696127	0.0158189	1.85454e-07	5.67311e-06	1.86152e-07	3.54059e-08	0	0.0169421	0.0117062	0.000424267	0.00045198
TC01001044.hg.1	1.57539e-09	0	9.21833e-09	0	0	3.67753e-10	0	1.2267e-08	3.91499e-05	0.000849916	0.00386882	0.000157399
TC01001045.hg.1	1.98382e-07	0.00283467	6.17908e-05	0.0588803	1.43597e-08	2.82795e-08	0.0212304	1.04962e-06	0.00713447	9.22421e-05	0.0124698	3.84206e-05
TC01001046.hg.1	1.33218e-08	2.69207e-09	0	3.15463e-08	1.45264e-08	6.03599e-10	0	3.58816e-08	0.0481243	0.000892934	0.0120009	5.58613e-06
TC01001048.hg.1	4.65137e-07	0.0128601	0	1.36407e-08	6.47948e-09	0.00464445	1.09943e-09	3.34961e-10	0.00031818	0.00403995	2.93796e-05	0.00956492
TC01001049.hg.1	0	1.28619e-07	0	0	0	2.8178e-09	0	0	0.000884216	0.0201188	0.000785003	0.00994994
TC01001050.hg.1	2.15758e-05	0	0	0.0129016	0	0	0	0.0135455	0.000134356	0.00104426	0.00766695	0.0212353
TC01001051.hg.1	0	0.0014697	0.00735127	1.42245e-07	0	1.76482e-07	0	1.59952e-07	0.000214679	0.00335521	0.00624215	0.00095657
TC01001052.hg.1	0	2.04083e-07	0.00933277	0.010818	2.43744e-07	2.63096e-08	1.36922e-07	5.06561e-09	0.022511	0.00470084	0.000554749	0.00116679
TC01001053.hg.1	1.72129e-10	0	0.0189258	1.2741e-09	1.54015e-06	8.82903e-08	0.0297302	0.00388183	0.00362963	0.00181171	0.00493725	0.00131477
TC01001056.hg.1	0.0156226	0.0121206	1.59349e-06	1.23089e-05	0.0525409	0.0120466	3.54976e-05	0.00862288	0.009107	0.00907316	0.000211493	0.00192172
TC01001057.hg.1	4.34425e-07	0.011982	0	6.55497e-07	4.69046e-09	0	0	1.78801e-07	0.00270537	0.0101047	8.86934e-06	0.000511168
TC01001058.hg.1	0	0.00373511	0.00133208	0.00329579	0	5.31589e-10	2.76024e-09	0	0.0296883	0.0294849	0.000517509	0.000407389
TC01001059.hg.1	0	0.00373511	0.00133208	0.00329579	0	5.31589e-10	2.76024e-09	0	0.0296883	0.0294849	0.000517509	0.000407389
TC01001060.hg.1	0	0	0	1.2867e-09	0	0	0.0127069	2.20626e-08	0.00441333	0.0116321	4.81427e-06	0.00103671
TC01001061.hg.1	2.15523e-08	1.10774e-06	0	2.51833e-08	1.04671e-05	1.13792e-05	0	3.2496e-06	0.0316393	0.00199928	0.00716624	0.00441909
TC01001063.hg.1	5.32416e-07	0	0.0292046	1.4637e-06	6.04957e-08	0.0300553	0.0525308	3.39815e-09	0.000606633	0.0116273	0.000798959	0.0108814
TC01001064.hg.1	0	0.00373511	0.00133208	0.00329579	0	5.31589e-10	2.76024e-09	0	0.0296883	0.0294849	0.000517509	0.000407389
TC01001065.hg.1	0	0	0	1.2867e-09	0	0	0.0127069	2.20626e-08	0.00441333	0.0116321	4.81427e-06	0.00103671
TC01001066.hg.1	1.41461e-09	0.00192412	0.0210749	0	2.54014e-09	6.27671e-10	0.001307	0.0305822	3.37429e-06	0.0035021	0.00139629	0.000169758
TC01001068.hg.1	7.7578e-09	4.30536e-09	0	3.76718e-08	0	0	0.00386029	0	0.00916572	0.0111668	0.000226094	0.000233496
TC01001070.hg.1	1.36033e-06	0.0381384	1.46328e-06	5.42407e-08	0.000137357	2.84565e-07	0.00315675	1.75861e-06	0.012853	0.00574194	2.04036e-05	8.35467e-07
TC01001071.hg.1	5.69611e-07	0.0112329	2.95571e-08	1.08981e-07	1.02393e-08	7.83611e-09	0.0016926	4.68839e-09	0.00876252	0.000749541	0.0208772	4.73184e-05
TC01001072.hg.1	1.0231e-06	3.22013e-08	0.0081338	6.02271e-08	0.135336	0	0.0161803	0.00347856	0.00101722	0.013722	0.00795529	0.00651277
TC01001074.hg.1	0.0112506	0.00906146	5.66818e-08	0.0159929	0.0738765	2.66081e-09	6.88304e-10	0	0.000436412	0.00145621	0.0138174	0.0232015
TC01001077.hg.1	1.36858e-07	9.11872e-09	1.18843e-09	0	0	8.29979e-08	3.38291e-08	0	0.0081037	0.00523666	0.0191116	0.00727981
TC01001078.hg.1	4.7159e-08	0	0	1.46574e-07	0	4.35866e-09	0	1.33913e-07	0.00174431	0.00640569	0.000606728	0.0162324
TC01001079.hg.1	0	0.023705	0.014219	0	0.0678059	0	0.00405895	0	0.0149884	0.000378669	0.0356416	0.000459269
TC01001080.hg.1	0	0	0	0	2.64191e-08	1.46145e-10	0.0169544	0	0.00178562	0.0101587	6.19471e-06	0.00493611
TC01001083.hg.1	1.76083e-05	7.06499e-08	2.57343e-07	0.00797891	7.77579e-07	4.15948e-09	0	0.0110451	0.00855725	0.00323	0.00066672	0.000115955
TC01001084.hg.1	0.0200718	0	0.00537859	0.00318883	0	0	0	1.42093e-08	0.0103207	0.0328654	1.3491e-07	0.0029023
TC01001085.hg.1	8.37746e-06	0.040557	0.0292908	0.0148545	0	0	0.0251211	4.94484e-09	4.18587e-05	0.00812381	0.000444426	0.000401587
TC01001086.hg.1	9.04053e-05	3.77659e-06	1.70356e-06	1.21716e-05	3.5773e-06	0.000536265	0.0257698	1.13602e-06	0.00142272	0.00132394	0.00832859	0.00393749
TC01001087.hg.1	0.0286134	0	0	0.00453647	0.0209219	6.52596e-09	0.0453336	0.00165895	0.00883725	0.0194997	0.00075264	0.000840439
TC01001090.hg.1	0.0140087	4.65218e-10	4.49615e-08	6.23815e-09	1.11066e-08	0.0479427	0.0358682	0.0604951	0.00902007	0.0139062	0.00282635	5.54829e-07
TC01001091.hg.1	0.00253267	9.46647e-07	0.000128738	0.0667802	1.12252e-08	5.71354e-07	0.0745529	1.32331e-06	0.00878741	0.00509913	0.0200115	0.00201993
TC01001092.hg.1	0	1.07981e-08	0	0	1.80933e-05	1.82693e-07	0.00523204	1.08374e-08	0.00600226	0.00250445	0.00242055	0.00936717
TC01001093.hg.1	3.51864e-05	0.0155949	3.40972e-09	0.00323952	6.28112e-08	5.18349e-08	3.94868e-07	0.01124	0.0111021	0.00064024	0.0162891	0.0179433
TC01001094.hg.1	3.65444e-08	0	2.83477e-09	0	0	4.4866e-09	0	5.1812e-10	0.00165911	0.000351514	0.0417758	0.000270302
TC01001095.hg.1	6.18389e-08	0	1.23356e-10	7.98023e-10	0	0	0	2.43837e-09	0.00596926	2.06128e-05	0.0040833	2.96122e-05
TC01001096.hg.1	4.19255e-10	0	2.54679e-09	2.19329e-07	2.61092e-08	4.40339e-09	0	0	0.00309718	0.000333074	0.0151096	0.0199089
TC01001097.hg.1	1.6927e-09	1.35303e-08	5.33957e-08	0	1.48836e-08	1.37527e-07	0	0.00241815	0.000124308	0.000404241	0.00693844	7.11115e-05
TC01001098.hg.1	0.00228991	0.0057832	4.07632e-07	0.0592319	0	5.7305e-09	5.92891e-09	2.36492e-08	0.000366315	0.00169992	0.0237662	0.011714
TC01001099.hg.1	0.00896923	0.0387294	3.18223e-10	0.00432407	7.11403e-09	3.00114e-09	0	0.0278573	0.00477447	0.00174442	0.000401602	0.00175715
TC01001101.hg.1	3.76848e-05	0.0033589	7.56571e-07	0	3.84689e-06	3.57688e-07	5.33433e-06	0	0.000125731	0.000605394	5.40158e-05	0.00119039
TC01001102.hg.1	4.4145e-10	1.19559e-08	1.65477e-06	8.80937e-10	0	0	2.95484e-08	0	0.000306406	0.0135154	0.0103773	0.00165562
TC01001105.hg.1	0.0282905	0	8.18937e-06	0.0131301	5.84311e-07	0	0.0176997	4.6645e-07	0.00181948	0.0120537	3.28386e-06	0.00107381
TC01001106.hg.1	0	0	0	0	0	0	0	0	0.0061461	0.00377684	0.00791861	0.028667
TC01001107.hg.1	7.08042e-06	0.0435024	0	0.00653133	6.48427e-07	1.8217e-06	0.0839649	0	0.0159108	0.0337249	0.00630086	2.38922e-06
TC01001108.hg.1	0.0001015	0	0	5.26577e-05	1.69884e-05	4.47778e-05	0.00908217	0	0.0206273	0.00117761	0.00121177	0.000194756
TC01001109.hg.1	0	0.0145089	2.54362e-07	6.47376e-09	2.26738e-05	0.0109275	0.000978011	2.50331e-07	0.000794124	0.0103894	0.00149365	3.74708e-05
TC01001110.hg.1	8.05747e-07	0.0564864	0	0.00180702	2.39561e-09	8.43237e-07	1.3947e-07	0.0172961	0.0185808	0.00623039	0.00503708	0.00113499
TC01001111.hg.1	3.81853e-09	8.42749e-06	6.58648e-07	0	4.79293e-08	0	1.89848e-09	4.59239e-09	0.00520185	0.0340292	0.00828237	0.00182298
TC01001112.hg.1	2.39483e-09	1.45134e-08	1.70823e-07	4.45907e-09	3.65265e-09	0.00317982	2.32415e-09	4.73141e-11	0.0105196	0.0253667	0.00958966	0.00321785
TC01001113.hg.1	0	0	0.0285156	0	4.95557e-08	0.0177208	0	7.09187e-11	0.0419646	0.0128635	0.00165561	0.00164088
TC01001115.hg.1	0	0	6.44324e-09	4.89375e-06	0	2.88208e-08	0	5.71431e-08	0.000597614	0.00132355	0.0107713	0.0140303
TC01001117.hg.1	0	0.000697534	8.93615e-09	0	0	0	0.000135385	0	0.00394304	0.00162464	0.000115808	8.19984e-06
TC01001118.hg.1	6.21423e-06	1.79777e-07	2.28745e-07	0	2.25098e-10	4.68099e-07	0	6.30132e-08	0.00104272	0.00275049	0.00297631	1.14985e-05
TC01001119.hg.1	0.0335842	0	0.00160642	4.26159e-09	9.40373e-08	0.0091022	0.0144624	0	0.00113842	0.00313358	0.0120644	0.0112931
TC01001121.hg.1	5.45478e-07	0.0106202	1.61536e-09	3.86569e-06	1.1461e-09	5.53953e-09	0	0.0142105	0.0257393	0.00291484	0.000370545	1.7972e-05
TC01001122.hg.1	1.25879e-10	0	2.73143e-09	1.39285e-09	0	5.26181e-10	0	0	0.00640938	0.00122269	0.00562961	0.000273184
TC01001123.hg.1	3.11105e-07	5.89446e-09	0.00219936	6.54919e-09	6.78528e-07	1.04919e-07	0	0	0.00200048	0.000486848	0.00112619	0.000241777
TC01001124.hg.1	0.0282905	0	8.18937e-06	0.0131301	5.84311e-07	0	0.0176997	4.6645e-07	0.00181948	0.0120537	3.28386e-06	0.00107381
TC01001126.hg.1	3.19156e-08	0	0.00271755	1.47541e-10	0	1.75234e-10	0	0.000804432	0.000678054	0.000906238	0.000896761	0.000994436
TC01001128.hg.1	0	6.04026e-09	0	0	3.71922e-09	0	4.25162e-09	0	0.0022064	0.000126341	0.000439476	2.42944e-06
TC01001129.hg.1	7.08042e-06	0.0435024	0	0.00653133	6.48427e-07	1.8217e-06	0.0839649	0	0.0159108	0.0337249	0.00630086	2.38922e-06
TC01001130.hg.1	8.37847e-10	1.27209e-09	1.15591e-09	0	4.36681e-05	1.55173e-10	0	0	6.12849e-05	0.000716007	0.0113354	0.0153013
TC01001132.hg.1	1.90483e-07	0	0	0	1.16818e-05	7.49863e-07	5.91582e-05	0	0.000392278	0.00147209	0.00107297	0.000562967
TC01001135.hg.1	0	0.00162749	6.78e-05	0	3.10764e-05	0.0114395	0.0181265	0.00348719	0.0054349	0.00973146	0.00198443	0.000228964
TC01001136.hg.1	5.69611e-07	0.0112329	2.95571e-08	1.08981e-07	1.02393e-08	7.83611e-09	0.0016926	4.68839e-09	0.00876252	0.000749541	0.0208772	4.73184e-05
TC01001137.hg.1	1.0231e-06	3.22013e-08	0.0081338	6.02271e-08	0.135336	0	0.0161803	0.00347856	0.00101722	0.013722	0.00795529	0.00651277
TC01001138.hg.1	1.81305e-06	0	2.76915e-10	0.0112167	0	4.11588e-08	0.00453858	0.00527311	0.0060912	7.44533e-05	0.00802475	0.00214471
TC01001139.hg.1	0	7.41561e-09	0	0.0552686	3.43476e-08	0	0.0315337	0	0.00784834	0.00273825	0.00423781	3.18741e-06
TC01001140.hg.1	4.60777e-08	0.00837016	3.44374e-09	5.29078e-09	0	1.42966e-08	1.88651e-08	1.93754e-10	4.33076e-05	0.000220148	0.0114526	0.00646162
TC01001141.hg.1	9.71682e-10	0	0.0245801	0.0590387	0	9.59037e-08	1.95288e-07	4.32579e-10	0.00526651	0.000477773	0.00709721	0.00223255
TC01001142.hg.1	4.23923e-05	0	5.06737e-08	4.10568e-08	1.66107e-06	0	0.0280183	0.00276829	0.00321545	0.0222443	0.00262972	0.00149104
TC01001143.hg.1	2.81083e-07	0.00754483	0.053878	5.05091e-08	0.0424421	0.0329004	1.86629e-08	2.2403e-08	0.000538229	0.000182912	0.016592	0.00142549
TC01001144.hg.1	0	0	0	0.0747209	1.48261e-08	0	0	0.00650283	0.00715455	3.38867e-05	0.00145191	0.0204994
TC01001145.hg.1	3.48026e-09	0.00305428	3.68458e-07	3.37058e-08	4.15451e-06	3.64892e-08	9.21207e-09	0	0.00871652	0.0205712	0.00114713	0.00149877
TC01001146.hg.1	0.0130364	1.54384e-09	1.28708e-07	0	8.80365e-08	1.23094e-07	4.61726e-09	5.65621e-08	0.000360795	0.000517465	0.011088	0.00520435
TC01001147.hg.1	0	0	0	0.0506963	2.26726e-08	0	4.85305e-05	0.0558082	0.0121991	0.00508977	0.00649163	0.0393575
TC01001148.hg.1	7.86763e-06	0.0260883	1.33738e-05	0.00314495	0	3.57921e-06	0.00984155	0	0.0227491	0.00148463	0.00128479	0.00154631
TC01001149.hg.1	0.0080412	2.92146e-07	0	2.65719e-07	1.58562e-09	9.06152e-07	3.59185e-06	4.66768e-07	0.000667832	0.00115464	0.0178835	0.00755434
TC01001150.hg.1	0	1.43091e-09	1.76638e-08	0	0	3.5691e-08	0.00444237	0	0.0123367	0.00532633	0.00200956	0.00269194
TC01001151.hg.1	4.63274e-09	1.24303e-07	8.7617e-07	0.000249266	3.3529e-07	1.34856e-06	1.21977e-10	0.00264232	0.00365885	0.0065943	0.000302472	0.000397973
TC01001152.hg.1	2.12823e-06	0	2.70662e-07	1.01021e-07	0	0	3.4211e-08	0	0.0673216	0.0173117	0.00606393	0.000219983
TC01001156.hg.1	0	2.38838e-08	0.00223518	2.17901e-08	0	0	0.00955607	0	1.45319e-05	0.0010534	0.00205667	0.00867586
TC01001157.hg.1	0	0.00662471	1.31485e-08	0.000505952	0	3.4073e-06	0.0261209	1.61744e-07	0.011195	0.00336637	0.00195153	0.00151041
TC01001158.hg.1	0.0692131	0	0.0485761	1.5014e-08	2.09852e-07	0.00439487	0	0.00435887	8.33946e-06	0.00220807	0.00349949	6.5872e-05
TC01001159.hg.1	2.95094e-09	0.0203417	3.34083e-10	0.0138532	1.07334e-07	0.00307287	1.70522e-09	0	0.0067371	0.00112949	0.00535448	0.000352626
TC01001160.hg.1	1.61709e-06	1.12886e-07	0.0168241	5.50837e-08	0.0507507	7.90408e-09	0.00452876	0.0131416	3.97248e-05	0.00593627	0.000735542	0.00393255
TC01001161.hg.1	2.63851e-08	0	0.0352592	0	0.258682	0.00474386	0	0.000540665	0.0217608	0.00289538	9.50976e-06	0.00164005
TC01001162.hg.1	0	0	2.0932e-10	0	0	5.01887e-07	0	4.41914e-09	0.0010307	0.000352591	0.0104319	0.000177746
TC01001163.hg.1	0	0.0372087	6.46506e-08	0	1.57604e-05	0	3.92215e-09	0.0161966	0.0105871	0.0143216	0.0274023	0.00161536
TC01001164.hg.1	7.53078e-09	0	0.0227412	0	6.33777e-09	0	0.011747	0	0.0254654	3.97767e-05	0.00210931	8.59058e-06
TC01001165.hg.1	7.09674e-06	0.0238159	0.0141273	0.019146	0	0.0147032	0.000841358	0.00794041	0.00436651	0.000831648	0.0145474	0.000171317
TC01001166.hg.1	0	2.48948e-10	0.00147625	0	0	0	0.000394678	0	0.0054396	0.00452349	9.35882e-07	0.00014078
TC01001167.hg.1	1.0231e-06	3.22013e-08	0.0081338	6.02271e-08	0.135336	0	0.0161803	0.00347856	0.00101722	0.013722	0.00795529	0.00651277
TC01001168.hg.1	2.31719e-08	0	0.0291928	2.55544e-07	7.73541e-08	1.70687e-05	1.87507e-06	0	0.000411869	0.00426543	0.00307726	0.000360848
TC01001169.hg.1	0	0	2.41703e-07	1.31651e-08	8.40708e-10	4.63855e-08	1.36153e-07	2.25462e-07	0.00113477	0.0101388	0.000372229	0.000355358
TC01001170.hg.1	2.29684e-08	0.0126404	0	0.0781562	1.36223e-07	0	0	0	0.0014497	0.00180068	0.00561372	0.00057128
TC01001172.hg.1	0	0	0.0293532	0	0.321491	0.00884415	4.84279e-07	0	0.0234646	0.00137205	1.12433e-06	0.00301348
TC01001173.hg.1	0	0	0	0	0	0	2.12075e-07	0	0.0105014	0.0148917	0.00271392	0.00227647
TC01001174.hg.1	0	0	5.85096e-10	0.0160885	1.66847e-07	1.65029e-05	0	0.0127674	0.00660293	0.0142074	0.000272674	0.00204904
TC01001175.hg.1	0	1.73855e-07	1.45068e-07	0	1.70687e-08	0	3.22617e-09	0	0.00367419	9.43246e-05	0.00172021	0.000117398
TC01001177.hg.1	7.95962e-09	0	0.015749	0.00473413	3.60542e-08	0	0.021898	4.49731e-07	0.000648378	0.00201928	0.0183802	0.0115084
TC01001178.hg.1	2.32531e-05	0.0115572	0.00994986	4.72593e-10	0.0129658	7.52517e-06	0.00988561	0	0.14435	0.0206245	0.00147109	0.0162979
TC01001179.hg.1	0	0.0105107	3.66225e-05	0	7.68507e-08	0.000100406	0.0115888	1.60482e-09	0.00555304	0.0600492	0.00028304	0.00504681
TC01001180.hg.1	3.0293e-07	2.14999e-07	0	3.42242e-07	0	0	1.41224e-08	0	0.00956961	0.00610246	0.00229872	7.54669e-05
TC01001183.hg.1	0	0	4.3412e-10	0	0	0	0	0	0.0055344	0.00411974	0.000212421	0.000902311
TC01001184.hg.1	0.00556213	0.000523402	1.11583e-10	0	1.85221e-08	1.41926e-10	0.066599	0.040493	4.50952e-05	0.00479563	0.00761771	0.00324649
TC01001185.hg.1	0	3.24445e-09	0	0	0	2.3531e-06	1.35594e-05	0	0.00140341	0.000125897	0.0106295	0.00176487
TC01001186.hg.1	0	1.45723e-09	0	1.4866e-08	0	3.23301e-09	0	8.96484e-10	0.00718852	4.17209e-06	0.00243102	0.000131021
TC01001187.hg.1	0.0261586	0	1.33811e-07	0	1.81572e-08	0.0139542	1.29549e-08	1.1552e-06	0.0235019	0.0113509	0.000184694	0.0074091
TC01001189.hg.1	0	0	0	0.00113384	0	0	0.0278354	0	0.00475972	0.00813848	0.00181138	0.000438544
TC01001190.hg.1	2.75801e-05	1.61863e-08	1.89194e-05	0.0358039	4.14993e-08	1.20092e-05	0	0.0126738	0.0267006	0.000537853	0.000438395	0.000289599
TC01001192.hg.1	0	1.6275e-07	0.00127028	0.0158512	3.23744e-09	0.00159161	0.0151829	1.55217e-08	0.0044934	0.00280685	8.28542e-05	0.00603791
TC01001193.hg.1	1.86478e-08	1.25432e-08	0	0	3.43817e-10	1.47794e-09	0	8.38463e-10	0.000174079	0.000813412	0.00317962	0.0177783
TC01001194.hg.1	0.0496169	0	6.69374e-09	2.75858e-07	0.0796643	9.8943e-09	0.0336943	0.015324	6.36591e-08	0.000222376	0.00154854	0.0020758
TC01001197.hg.1	0.0168472	0.00720334	9.12624e-10	9.30279e-07	1.54778e-07	0.00267537	0	0	0.000566347	0.00322899	0.0165523	0.00571048
TC01001198.hg.1	2.75394e-05	2.51992e-08	0.000166363	0.00380006	2.07838e-06	0.00736829	1.49691e-06	4.7561e-06	0.0026406	0.0179171	0.0186322	0.00956064
TC01001199.hg.1	6.20783e-06	0.0057591	0	0.0188095	5.96795e-06	0.00912942	5.77405e-08	1.05851e-06	0.00158912	0.0225877	0.0321355	0.000622363
TC01001200.hg.1	1.02426e-07	0	4.9851e-08	9.40844e-08	3.18244e-08	3.4819e-09	0	0	0.000620963	0.0013461	4.54815e-05	0.00366644
TC01001201.hg.1	1.19948e-06	0	1.15682e-06	0	0	1.52704e-07	0.0135485	0	0.00816799	0.000759772	0.0334826	4.24386e-05
TC01001202.hg.1	0.00521021	0.0196466	2.09217e-07	2.00513e-08	1.42139e-06	1.37455e-08	0.0395198	0.0127102	0.0267056	0.00183969	0.000299754	0.00389583
TC01001204.hg.1	1.81083e-07	0.00669101	1.12588e-10	0	0	9.50614e-08	0.00269566	1.303e-06	0.00155899	0.0122459	0.00749363	2.33487e-05
TC01001205.hg.1	0	8.40568e-09	0	0	0	1.73259e-10	0	0	0.0575319	0.0311871	0.00317351	0.000706546
TC01001206.hg.1	4.06281e-08	0	9.40037e-09	8.62818e-08	0.108089	4.76293e-09	0	0.000988348	0.00315557	0.00131812	0.00653371	0.00220302
TC01001207.hg.1	0.0363007	0	7.97677e-08	2.08779e-08	7.47158e-05	0	5.46241e-08	1.92105e-07	0.00599755	0.00704368	0.000248277	0.0271658
TC01001208.hg.1	5.80317e-06	1.11626e-09	0	0	0	0	0.0205171	0	0.0225159	9.48221e-10	0.0110128	0.00895917
TC01001209.hg.1	0	0.0846719	0	0	0	1.17079e-06	0.0045113	2.2062e-07	0.00662089	0.0120114	0.00127012	0.0199968
TC01001210.hg.1	7.53113e-08	0	0	0.0408136	7.8091e-09	6.56333e-09	0	0.0206242	0.00366009	0.0495264	0.000534203	0.0193858
TC01001211.hg.1	0	0	1.04506e-07	0	8.54662e-07	2.99029e-07	2.55844e-09	0.00805372	0.00253044	0.00694748	0.00246682	0.00102596
TC01001212.hg.1	0.0193836	0	0.0112167	0.00110812	0	0	0	1.83024e-09	0.000168134	0.00249309	0.00450583	0.00381591
TC01001214.hg.1	6.47509e-10	0.0593345	0.0238968	7.58596e-10	3.29992e-09	0.00396298	0.0258766	0.0166122	0.000451486	0.00935356	0.00352846	0.0056316
TC01001216.hg.1	4.05795e-08	0	0.0256244	0	6.00456e-07	8.01925e-05	0.0150542	0.0245135	0.00382676	0.00547303	0.000736444	0.000529763
TC01001219.hg.1	1.23596e-08	0	0	4.91433e-09	7.26837e-08	1.02567e-09	1.83833e-08	0.0166123	0.0078643	0.0163538	0.00122611	0.000294432
TC01001220.hg.1	1.64987e-05	0	2.8575e-07	1.47704e-06	5.26007e-08	0	0	6.01494e-07	0.00562566	0.0387833	0.000579253	0.00145745
TC01001221.hg.1	1.01026e-07	0.00314702	0.0147923	0	2.91329e-08	4.22644e-09	0.123412	0	0.0257242	3.88953e-05	0.00622638	0.00556654
TC01001222.hg.1	0	1.62193e-09	2.23383e-09	0	1.96703e-09	0	0	2.17249e-08	0.00196865	0.00025964	0.00677382	0.00520137
TC01001223.hg.1	0.0308505	3.72669e-07	0.0279269	0.00871611	4.61571e-05	0.00403972	0	0.019416	0.00602342	0.0285147	5.71274e-05	0.00016204
TC01001224.hg.1	1.79771e-10	0.00587472	0	0	0	7.22148e-09	0	0	0.000747193	0.000286528	0.00554271	0.00313281
TC01001225.hg.1	0	0	4.32348e-10	0	2.90386e-07	0	1.72195e-09	0	5.70099e-05	0.00115384	0.00141357	0.00843481
TC01001226.hg.1	0	3.69604e-08	0.00105558	0	0.037272	5.21912e-07	0	1.63339e-09	0.0043848	0.00502907	1.10654e-05	0.00398353
TC01001227.hg.1	0	0	9.75817e-11	0	0	0	0.0100464	0	0.0189851	0.00176772	0.000210375	0.00117883
TC01001228.hg.1	0.0338997	5.17065e-07	0.0214415	0.00584286	5.193e-05	0.00106952	0.0464901	0.00707742	0.000531708	0.00583851	0.0166563	0.000149725
TC01001229.hg.1	7.72252e-07	0.0231296	1.10726e-07	1.43583e-08	1.5655e-09	3.15782e-08	0.0073997	0.0069355	0.01099	0.000862494	0.00287009	0.00115773
TC01001233.hg.1	7.90745e-09	0	0	1.71914e-09	7.00036e-09	0	2.85846e-09	0	0.000697154	0.00303804	0.0262206	0.00241099
TC01001234.hg.1	1.87671e-09	0.0037575	1.14608e-09	4.61845e-09	1.41313e-08	0.00233879	0	0	0.0290008	0.0056262	1.0488e-06	1.16847e-05
TC01001236.hg.1	7.30118e-10	2.05092e-08	0.00138115	1.03455e-08	6.27261e-09	5.21544e-07	0	2.07276e-10	0.0121353	0.0116244	2.29689e-05	0.0160269
TC01001237.hg.1	0	0	5.38966e-09	0.00162347	4.17538e-07	0.00310958	5.2192e-08	0.00622151	0.00623692	2.86735e-06	0.0154513	0.000774677
TC01001238.hg.1	0.0125103	2.37556e-08	3.93189e-07	4.72965e-08	0	0.012029	0	0.00931271	0.000120404	0.000488386	0.0148998	2.56779e-05
TC01001239.hg.1	8.3693e-06	0	7.19155e-08	1.52324e-09	0	8.92648e-10	0	3.55907e-10	0.0206069	0.0156425	0.00291915	0.0127241
TC01001240.hg.1	0.00533163	0	4.98422e-10	0.0294931	3.81471e-10	0.00180679	4.17375e-09	1.60999e-06	0.00301387	0.00581191	0.00103732	0.000592307
TC01001241.hg.1	0.0344625	0.0369682	0.000113514	8.39178e-07	0	2.2014e-05	0.00229069	0.00268774	0.0115324	0.00290069	0.0113057	0.00468169
TC01001242.hg.1	7.87786e-09	9.27381e-10	0	0	0	0	3.0613e-08	1.47995e-06	0.000905684	3.73387e-05	6.90971e-06	0.00130785
TC01001243.hg.1	0	2.73657e-09	1.09129e-07	0	3.47431e-09	0.00171156	0.00226895	0	0.00121346	0.00732027	0.0023337	0.00115235
TC01001245.hg.1	5.10857e-08	0.0100628	0	0	0	3.34107e-07	0	0	0.00460188	0.00111246	0.00486446	0.00197813
TC01001246.hg.1	1.91304e-09	3.11022e-08	9.52549e-08	0.0129076	1.44941e-07	1.34768e-06	0.0336744	0	0.00791724	0.00201045	0.000530968	0.00565733
TC01001247.hg.1	0	0	1.95824e-07	0.00658384	6.02456e-08	0	8.39281e-08	0	0.0207127	0.000174074	0.00162623	0.00258429
TC01001248.hg.1	0	9.09852e-09	0.0186524	5.10417e-08	1.97014e-06	1.31375e-06	0.00907497	0.0182364	0.0140793	0.000250428	0.0085042	0.0166718
TC01001250.hg.1	0	2.52864e-08	0.00329729	1.34474e-07	0	5.48951e-07	0.000874361	0	0.00758715	0.00219223	0.00595296	0.000782213
TC01001252.hg.1	3.73403e-08	0.010855	9.09686e-08	1.45952e-08	2.05335e-07	2.70788e-10	0	2.41389e-09	0.00212549	0.00305177	0.00587842	0.000343746
TC01001254.hg.1	6.37111e-09	1.91371e-10	0.0165405	0.00942953	1.2945e-06	1.89684e-10	0	0.00389167	0.00259482	0.00107795	2.36907e-05	0.000134964
TC01001255.hg.1	4.83084e-08	0	2.02266e-09	0.0192641	3.68856e-06	0	0	0.0157038	0.000618248	0.0038466	0.00246924	0.00555794
TC01001258.hg.1	0	2.57823e-10	2.06238e-07	0	1.10604e-08	0	0.0132131	0.0051606	0.00343899	0.000421814	0.0026647	0.0045696
TC01001259.hg.1	7.50096e-09	0.00321676	0.000132722	1.74785e-08	0	0	9.30898e-11	0.00987446	0.000716972	0.00686634	0.0012133	0.000304058
TC01001260.hg.1	0	0.00899297	7.83402e-07	1.01708e-07	7.39633e-08	0.0162268	1.16489e-08	3.90598e-07	0.0486409	0.0013565	0.00191326	0.0014576
TC01001261.hg.1	6.90246e-05	2.1629e-07	5.18043e-05	1.32502e-07	8.90973e-09	0.0112754	1.66827e-07	4.99799e-10	0.000109834	0.000704112	0.0104205	0.00659976
TC01001263.hg.1	0.0295292	0	1.68143e-06	6.72917e-08	0	0	0	0.0205424	0.000171804	0.0295437	0.00473557	0.00199123
TC01001264.hg.1	3.04101e-10	0	7.12804e-05	0.00929874	1.93471e-06	2.12109e-07	0.000502138	0.000276866	0.0180718	3.95463e-05	0.00767956	0.0144424
TC01001265.hg.1	1.13223e-07	0	5.63781e-08	7.03033e-08	0	3.78049e-07	4.88888e-08	0.0137581	0.000703763	0.0140567	0.00087077	0.00456277
TC01001266.hg.1	0	0	0	0	8.47187e-06	1.49057e-08	3.07207e-07	3.17294e-08	0.00241892	0.00349038	0.00517356	0.00022964
TC01001267.hg.1	0.0781225	0	2.25826e-09	0.00759161	2.0008e-09	8.74352e-09	3.55894e-09	1.92447e-08	0.005959	0.00604546	0.000308161	0.00315473
TC01001268.hg.1	0	9.7473e-08	0	6.55554e-10	8.88137e-09	0	0	6.24525e-09	0.00517438	0.0142226	0.000342828	0.000661377
TC01001269.hg.1	6.3902e-06	0.0225332	0	4.59151e-07	1.98551e-06	0	1.28043e-08	0	0.0139135	0.0049654	0.00497066	0.000576718
TC01001270.hg.1	1.6902e-07	3.32975e-08	2.59054e-08	0	0	0	0	0.0118044	0.00220072	3.59544e-05	0.000352553	0.0186213
TC01001273.hg.1	4.84997e-07	8.76931e-07	0	3.15714e-09	0.000339215	3.211e-05	0	8.6221e-07	0.0182799	0.000614964	0.000414957	0.00528953
TC01001274.hg.1	0.00010222	0.00856515	0.0450497	0.00508716	0	3.70217e-08	0.0445148	0	0.00242826	0.00016681	0.00575693	3.52947e-05
TC01001275.hg.1	5.00845e-06	4.14387e-08	2.4136e-06	0	0	3.95356e-07	0	2.32643e-08	0.0325055	0.0114205	0.00739967	0.0420321
TC01001276.hg.1	0.0270816	0	0.0111599	0.0536998	0.0330682	6.65664e-07	0.0294002	0.00715669	0.000526727	0.000434018	2.09632e-06	0.00511566
TC01001277.hg.1	3.29955e-10	0	1.44148e-08	4.71047e-08	1.04588e-07	3.46531e-09	1.04152e-09	5.96538e-09	0.00273504	0.00492181	0.00239532	8.78085e-05
TC01001278.hg.1	0	0	0	0	5.02129e-07	0.00108856	0.0283214	0.00583931	0.00843108	0.00603408	0.000640852	0.0005541
TC01001279.hg.1	0	0	0.00164759	5.1391e-07	2.41026e-08	0	0	3.92611e-08	0.0216549	0.00871217	0.00819517	0.00187955
TC01001280.hg.1	0.0224766	0.0140362	9.61203e-08	1.98515e-07	4.12651e-06	1.57295e-08	0.0136514	0	0.00146689	0.00227312	3.49722e-05	0.000148431
TC01001282.hg.1	1.20211e-07	0	8.15734e-08	0	1.89306e-07	3.27171e-09	1.29469e-09	0.00960452	0.00215262	0.00197304	0.00770219	0.00541691
TC01001283.hg.1	6.36646e-09	9.44771e-10	0	0	2.83226e-07	0	6.99066e-09	5.94524e-09	0.00197934	0.000688166	0.00111383	0.00107698
TC01001284.hg.1	0	0	4.82351e-07	9.89231e-08	0	0	1.06998e-07	0.000724903	0.00183215	0.00882517	0.0115993	0.000312279
TC01001287.hg.1	0.00290725	1.6226e-08	0.0334313	4.58491e-08	2.77493e-06	0.00284276	0.0184616	8.36201e-08	0.00468281	0.01133	0.0219983	0.00357409
TC01001289.hg.1	2.02908e-09	0.00829172	0.00614107	0.00661425	6.42429e-09	0	1.79519e-07	0.0156572	0.0255773	0.000132771	0.00377233	0.000338347
TC01001290.hg.1	4.64481e-06	8.3437e-05	1.58696e-07	1.52797e-07	0	3.21952e-08	0	4.28871e-08	0.0147746	8.45446e-05	0.00125994	0.00822559
TC01001291.hg.1	1.08955e-06	0.0571616	0	2.76338e-08	6.90334e-06	4.24261e-07	0.0270807	1.00396e-07	0.000397981	0.00282554	0.000636854	0.000918465
TC01001292.hg.1	1.32233e-09	0	1.75245e-07	4.88286e-09	2.07386e-09	7.47893e-09	0	6.76828e-06	0.00492331	0.000291326	0.00697933	0.00412518
TC01001295.hg.1	0	0	3.30691e-08	0	0	0	0	0	0.00302498	0.000251626	0.00639962	0.000242766
TC01001296.hg.1	1.19322e-07	6.33772e-08	3.45309e-08	6.77378e-07	0	1.82462e-07	1.03571e-08	2.37029e-07	0.000127323	0.00505386	0.00216838	0.00493013
TC01001297.hg.1	8.53031e-07	1.21746e-06	6.27215e-09	0.0158746	0	6.57011e-05	4.05638e-08	1.49007e-09	0.00628041	0.00283886	0.000503754	0.000207594
TC01001299.hg.1	2.09623e-08	0	4.03788e-07	3.14749e-07	1.44674e-07	0	0	1.24198e-06	0.000173355	0.00108445	0.0035701	0.00422722
TC01001300.hg.1	1.25944e-06	3.08199e-05	0.031834	0	0	6.56799e-07	7.34596e-08	1.7924e-07	0.00288132	5.67947e-06	0.000926222	0.0130966
TC01001301.hg.1	0	5.81377e-08	0	1.25009e-08	3.48219e-09	0	4.45516e-08	0.00633888	0.00806519	0.0103617	0.000755804	0.0126111
TC01001302.hg.1	4.82612e-08	3.94952e-08	3.77244e-10	0.00706366	2.05221e-09	0	0	8.94699e-08	0.00439041	0.0159336	0.000518333	0.000319884
TC01001303.hg.1	6.48172e-10	6.28137e-05	8.86746e-10	0.00794614	4.88387e-09	6.66984e-09	0	0	0.00102816	0.019186	0.00082901	0.00226997
TC01001305.hg.1	1.50723e-09	0	0.000502463	0.00667223	0.00267971	0.0307934	0.0374503	0	0.00611363	0.000824613	0.00244133	7.10882e-08
TC01001306.hg.1	0.00301252	0	0	0.00986414	0	0	0.028056	0	0.000759742	2.85082e-05	0.000280654	0.0109231
TC01001308.hg.1	5.65044e-08	0.0223616	0	0	1.83921e-05	2.42676e-06	0	0	0.0110255	0.00046119	0.000387654	0.0017904
TC01001310.hg.1	0	7.82987e-09	6.8306e-08	0	2.90159e-09	9.1832e-08	0	0.0147024	0.00329965	0.00615595	0.00812522	0.00749296
TC01001311.hg.1	0.0472184	0.000687373	3.57525e-06	0.0534753	2.78057e-07	3.83606e-07	0	2.05471e-08	0.00637353	0.00164612	0.00239331	0.000285033
TC01001312.hg.1	6.08811e-05	3.21936e-08	5.24903e-09	0.00118505	1.1546e-08	1.29852e-07	1.75317e-07	0	0.016387	0.00356753	0.000173903	0.00167825
TC01001313.hg.1	0.0243302	1.79175e-06	0.0202609	2.16176e-08	7.26883e-05	0.00108534	1.3266e-08	0.00470146	0.0189247	0.0270421	0.00962151	0.000969425
TC01001314.hg.1	1.85061e-08	0.00154017	8.49756e-08	0.040152	0.000160221	0.00571788	4.09382e-09	1.18169e-08	0.0250483	0.0431335	0.00360141	0.00972244
TC01001315.hg.1	0	4.31416e-06	2.41827e-08	0	3.27589e-06	0.0113301	8.7554e-05	0.000462784	0.000164699	0.00725685	8.7572e-05	0.0115493
TC01001316.hg.1	0	1.76589e-10	4.37981e-09	5.16476e-10	0	5.80286e-10	0	9.54416e-09	0.00524419	0.000491891	0.000287797	0.000164208
TC01001317.hg.1	1.96431e-07	0.0088656	0	7.18474e-05	1.99527e-08	0.0215034	0	0.00554244	0.00415949	0.025536	0.000765467	0.00396137
TC01001318.hg.1	0	0	2.13008e-08	6.68301e-08	2.6243e-08	0.0106786	1.72341e-09	3.18864e-09	3.91104e-06	0.000276797	0.00131383	0.00515161
TC01001319.hg.1	3.60621e-06	0	2.42568e-08	0	5.11264e-07	1.46292e-08	3.57629e-07	0	0.000522675	0.000926033	0.00651571	0.00128293
TC01001320.hg.1	0.0480001	2.20896e-08	0.012858	0.0150492	3.70584e-10	0.0148775	0.00584384	0	0.00338377	0.0052867	3.53452e-06	0.00034656
TC01001322.hg.1	1.47673e-06	0	1.37243e-05	0	9.79311e-06	0.00121803	0.0469772	0.00939199	0.0422752	0.015213	2.93115e-05	0.00404433
TC01001323.hg.1	1.4815e-08	0.0110474	7.80273e-08	0	3.5553e-08	0	0.0477463	0.0108955	0.00756083	0.000413639	0.00755869	0.0188717
TC01001325.hg.1	2.23646e-09	0	0	1.40282e-10	0	0	0	3.1654e-09	0.006521	4.24027e-05	4.94966e-07	0.000870212
TC01001326.hg.1	3.73342e-08	8.88351e-09	1.64271e-09	0	4.03957e-08	1.74407e-05	0	4.25876e-08	0.000877715	0.000792762	0.0215336	0.00282538
TC01001327.hg.1	3.45857e-08	0.00604808	9.29956e-07	9.26806e-07	6.67007e-07	0	0.0305812	0	0.000820365	0.00629988	0.000682049	0.00240506
TC01001328.hg.1	0	4.82476e-09	0	2.84815e-09	1.73782e-08	0.00509279	0	8.13972e-10	0.00194542	0.000463337	4.89904e-05	0.00477441
TC01001329.hg.1	6.15517e-08	0	0	0	0	3.02444e-08	0.00741996	0	0.0186262	0.000255493	0.000760595	0.0110824
TC01001330.hg.1	1.7618e-06	2.82622e-08	2.54557e-05	0	1.28775e-07	0	0.00991937	2.87069e-05	1.12849e-07	0.0406753	0.00174686	0.010493
TC01001331.hg.1	1.25279e-07	0.0073818	0.0219013	0	9.15949e-09	3.38023e-07	0.00124664	4.69911e-08	0.0342999	0.00323282	0.00100077	0.0131802
TC01001332.hg.1	0.013544	6.66422e-09	3.09446e-08	0.00554106	7.48489e-09	0	0.0254082	0.000135348	0.0158618	0.00605732	0.00969368	0.00409443
TC01001333.hg.1	2.6528e-07	0.00220532	0.00808364	2.0618e-07	1.20425e-08	8.49416e-07	3.99381e-09	0.011066	0.00244833	0.00669108	5.09353e-05	1.07339e-06
TC01001334.hg.1	5.91113e-08	0	0	1.70875e-08	0	0	1.61181e-08	0.00463727	0.000885222	0.010107	0.000172833	0.00203002
TC01001335.hg.1	0	3.63504e-10	7.17909e-09	0	8.66512e-10	1.16988e-08	0	0.00167649	0.0101839	0.000683655	0.00558867	0.00968612
TC01001336.hg.1	4.30246e-08	0.0268023	0.0101821	0.018759	0	3.73108e-08	0	0	0.0118973	0.00228102	0.0111954	0.00179328
TC01001337.hg.1	3.98649e-08	0.00217741	2.37419e-05	0	1.90223e-08	7.00515e-10	0.0127922	0.0261279	0.0116484	0.0414312	0.00111851	0.006208
TC01001338.hg.1	2.46757e-06	0	0.00901495	0	1.62806e-07	6.84771e-09	0.0203625	3.27974e-07	0.0277223	0.0216399	0.00268712	0.00121106
TC01001339.hg.1	0	0	1.00277e-09	0	0	2.1844e-08	0.0062229	0.0162536	0.0157414	0.0125606	0.00822448	0.00944727
TC01001340.hg.1	0	0.000844792	0.0112187	2.2537e-09	0.141455	6.55599e-08	0	0.00455689	0.00340504	0.00536784	0.000430856	0.000764116
TC01001342.hg.1	2.2901e-08	0	0	4.27015e-09	0	0.00818445	0	7.06016e-06	0.00312916	0.000384422	0.002578	0.000375077
TC01001345.hg.1	3.1756e-07	0	0	0.00371939	3.38697e-09	4.90971e-08	9.43636e-09	0.00309894	0.00583093	0.013249	0.000327664	0.00125177
TC01001346.hg.1	0.0168407	2.24748e-06	3.80062e-07	0.00360464	0	5.40153e-07	0.0348468	0.000577136	0.0011725	0.00407703	0.00740897	0.00226407
TC01001347.hg.1	3.65539e-07	0	1.15275e-06	2.34564e-05	4.05775e-05	0	0	4.4564e-09	0.021954	0.0373985	0.000398284	0.00779525
TC01001348.hg.1	0	0	4.04897e-08	0.005039	0	5.43135e-05	0.0253744	1.23091e-08	0.000169039	0.00439258	0.025772	0.00209
TC01001351.hg.1	0	0.000967515	0.00168818	0.0183136	0	0.00133884	0.0233217	7.38797e-11	0.0120771	0.119431	0.00334108	0.000591459
TC01001354.hg.1	0	0	1.63126e-07	0	0	1.32006e-07	1.13661e-07	0	0.00737826	0.000909824	0.0089647	0.00529198
TC01001355.hg.1	8.16958e-06	0.0280849	7.82786e-07	0.0183993	3.73226e-06	3.44998e-06	2.26023e-09	1.82312e-08	0.000424808	2.53931e-06	0.00413497	0.0189056
TC01001356.hg.1	0	1.04407e-09	0.0399363	8.87379e-09	0	3.22953e-11	0	1.09359e-09	0.0211425	0.0580591	0.00023667	0.00773233
TC01001357.hg.1	3.78558e-06	5.40034e-08	1.64195e-05	2.7714e-06	2.90885e-06	1.73927e-06	1.90442e-06	0.00538654	0.00540624	0.0241479	0.00312899	0.00333058
TC01001358.hg.1	3.89824e-07	0	3.00487e-07	1.64777e-07	1.74496e-05	1.76033e-07	1.68359e-09	1.01437e-09	0.00783801	0.000842275	0.00960656	0.00131528
TC01001360.hg.1	1.27071e-09	0	0	2.07881e-09	0	0	3.39181e-10	1.46253e-09	0.0040332	0.000178034	2.3213e-05	0.000379644
TC01001361.hg.1	0	0	7.17555e-10	0	2.75584e-08	0	0	0	4.37639e-05	0.00551531	0.00489614	0.000204646
TC01001362.hg.1	0	1.84788e-07	0	0	1.56792e-06	0	7.57482e-07	2.46348e-05	1.41699e-05	6.76152e-06	0.00254101	0.000435613
TC01001363.hg.1	0.0556743	0	0.024565	2.9472e-06	0	4.17284e-07	0	5.40705e-09	0.00118073	0.000363335	0.00567258	0.000216674
TC01001364.hg.1	3.27148e-06	0.0115609	0.00630247	1.32151e-08	2.71802e-10	5.76086e-06	0	0.0117741	0.00159718	0.00404477	1.40007e-05	0.0165722
TC01001366.hg.1	9.00777e-08	0	0	0	0	0	0	0	0.0104452	1.55132e-05	3.13388e-05	7.40492e-05
TC01001367.hg.1	2.46468e-09	0	2.36057e-05	4.63185e-09	0	1.1914e-08	3.0462e-07	0.0226677	0.00104908	0.00637766	0.0123149	0.000148952
TC01001368.hg.1	2.96695e-09	0.0256928	2.85548e-07	3.14603e-08	1.10615e-08	4.08104e-08	0.0353168	6.30856e-09	0.00364504	0.000759535	0.000358533	0.00174734
TC01001369.hg.1	0	9.93063e-08	3.72307e-06	0	0	6.50016e-08	0.0223387	0	1.38885e-05	0.00960499	0.00473427	2.47194e-05
TC01001370.hg.1	0	3.99553e-07	0.00261685	0	0	9.93361e-08	0	0.00431634	0.00730612	0.00122647	0.00549239	0.002014
TC01001371.hg.1	0.00360238	0	0	5.99856e-09	3.60308e-07	0.00828653	1.15631e-09	0.00314751	0.00681623	0.010914	0.00232003	0.00785961
TC01001372.hg.1	4.95699e-08	1.88162e-09	1.52399e-09	2.73413e-07	2.29761e-08	0	0	1.70986e-06	0.000685787	0.00432479	0.00388189	0.00771338
TC01001373.hg.1	0.0267421	0	9.80139e-08	0.000775773	1.57466e-07	1.93168e-07	3.45161e-09	0	0.00525093	0.00498868	0.00535464	0.000475091
TC01001374.hg.1	0	2.44287e-10	1.32158e-08	0	0	4.45158e-09	0.0272736	0.00334787	2.92646e-05	0.00508418	0.00806911	0.000159227
TC01001375.hg.1	0	0.0200001	0.00859169	0	1.00575e-08	0	1.6554e-09	0.00491493	0.00414735	0.00834548	0.00838067	0.00900215
TC01001376.hg.1	5.01055e-07	0.00663109	2.58195e-07	2.40139e-09	0	9.35469e-08	0	0	0.00265628	0.00060661	0.00760812	0.0111351
TC01001377.hg.1	2.80258e-10	0.0107529	0	0.00171474	1.9172e-07	2.17946e-08	0.00850374	1.40707e-06	0.0164187	0.00143246	0.000300645	1.68073e-06
TC01001378.hg.1	3.10847e-07	0	0	0	0	3.72054e-08	0.0151	0	0.00597461	0.00448904	0.00192843	0.0210218
TC01001379.hg.1	4.15705e-09	0	0	0	4.45504e-09	0.00545355	6.63975e-09	0	0.000332763	0.0101662	3.52221e-07	0.000386611
TC01001380.hg.1	1.30751e-08	0	2.35014e-07	7.01479e-07	0	0	0.0118644	1.25202e-05	0.000205921	2.13607e-07	9.77651e-06	0.00020525
TC01001381.hg.1	3.92784e-09	3.39294e-09	0	4.87646e-09	7.91181e-10	0	0	0	0.0116097	0.0045089	0.0125868	0.00102168
TC01001382.hg.1	2.24274e-06	0	0.0125569	0.0215569	2.07177e-06	0.000759941	0	0.0081468	0.00835498	0.000605049	0.00156411	0.0155525
TC01001383.hg.1	1.46736e-05	2.70297e-07	0.0279604	0.0414957	1.33691e-05	6.91605e-06	1.39011e-06	4.30696e-07	0.00317889	0.0186571	0.000808436	0.00700735
TC01001384.hg.1	0	0.00734632	3.49322e-08	0	9.32338e-08	0	0	0	0.00681554	0.0117503	0.000820663	0.000876685
TC01001385.hg.1	8.64402e-09	0	2.2112e-07	0	2.06739e-06	0	0.0195425	0.0384537	0.000949598	0.00421532	0.00266094	3.71763e-06
TC01001386.hg.1	2.12509e-07	3.60814e-05	9.80196e-05	3.22996e-07	0	2.53009e-07	2.99269e-07	0.00722203	0.00293994	0.000169816	0.000481395	0.000887051
TC01001388.hg.1	0	2.92457e-07	0	0	1.156e-07	1.29978e-05	0.0106509	0	0.0104802	9.57475e-05	0.00745731	0.00188706
TC01001389.hg.1	0.00531855	0.0541808	0.00810784	0.0663965	0.000167075	0.014503	0.0151466	2.02722e-08	0.00767863	0.006572	0.0109013	0.000571515
TC01001390.hg.1	7.93923e-05	0.0048062	2.3075e-08	0.0412491	8.57464e-09	7.84674e-11	0.0438196	0.0326001	0.00192235	0.00399307	0.000324265	0.00443999
TC01001391.hg.1	0.00531855	0.0541808	0.00810784	0.0663965	0.000167075	0.014503	0.0151466	2.02722e-08	0.00767863	0.006572	0.0109013	0.000571515
TC01001392.hg.1	7.93923e-05	0.0048062	2.3075e-08	0.0412491	8.57464e-09	7.84674e-11	0.0438196	0.0326001	0.00192235	0.00399307	0.000324265	0.00443999
TC01001393.hg.1	0.00531855	0.0541808	0.00810784	0.0663965	0.000167075	0.014503	0.0151466	2.02722e-08	0.00767863	0.006572	0.0109013	0.000571515
TC01001394.hg.1	7.93923e-05	0.0048062	2.3075e-08	0.0412491	8.57464e-09	7.84674e-11	0.0438196	0.0326001	0.00192235	0.00399307	0.000324265	0.00443999
TC01001395.hg.1	0.00531855	0.0541808	0.00810784	0.0663965	0.000167075	0.014503	0.0151466	2.02722e-08	0.00767863	0.006572	0.0109013	0.000571515
TC01001396.hg.1	7.93923e-05	0.0048062	2.3075e-08	0.0412491	8.57464e-09	7.84674e-11	0.0438196	0.0326001	0.00192235	0.00399307	0.000324265	0.00443999
TC01001397.hg.1	0.00531855	0.0541808	0.00810784	0.0663965	0.000167075	0.014503	0.0151466	2.02722e-08	0.00767863	0.006572	0.0109013	0.000571515
TC01001399.hg.1	4.5762e-08	0	7.26781e-10	0	1.4546e-08	0.00365204	0.0104199	3.15244e-09	2.99601e-06	0.024711	0.00134551	0.00144487
TC01001400.hg.1	6.80401e-07	8.42325e-09	0.00310226	0	4.44811e-10	6.17305e-09	0.00525958	2.40243e-07	4.37022e-05	0.025492	3.90669e-05	0.000942789
TC01001401.hg.1	1.17937e-06	5.28154e-09	5.66074e-07	0.0093632	3.49319e-09	3.06864e-07	3.18227e-08	0.0208775	0.000313728	0.00762287	0.00119223	2.50694e-05
TC01001402.hg.1	0	0	8.48263e-07	0.0154186	0	3.70534e-08	4.84899e-09	1.57695e-09	0.017931	0.00831913	0.00343374	0.00179025
TC01001403.hg.1	0	0	0.000802051	6.17348e-08	1.62793e-07	1.71003e-07	7.81276e-09	8.86495e-07	0.00199933	0.00366127	3.56967e-05	4.67335e-05
TC01001406.hg.1	0	0.00264494	0.0285794	5.69751e-07	3.25982e-08	0.000350734	5.88146e-06	2.49041e-08	0.00620893	0.00381358	0.00971384	5.49512e-05
TC01001407.hg.1	0.0422183	3.02974e-05	0.023995	0.000822367	0.0126479	0.132635	0.0258911	0.00031392	0.000632433	0.00829841	0.000621108	0.000178559
TC01001408.hg.1	0	0	0	0	3.80898e-10	0	2.68268e-10	0.00207869	0.0249968	0.0136243	0.00184017	0.00509402
TC01001411.hg.1	1.74641e-05	1.95387e-07	3.31579e-09	0.00104753	3.06822e-08	6.29659e-07	5.14359e-09	4.33606e-07	0.0208674	1.83901e-06	0.00728833	0.00353524
TC01001412.hg.1	3.91199e-07	0.0125503	4.16945e-07	8.04562e-09	1.76009e-08	3.88911e-07	0.043645	0	0.00391822	0.000307951	0.00412913	0.000739383
TC01001413.hg.1	7.9133e-09	0	0	2.58956e-09	0	0	0	0	7.77071e-05	1.3423e-05	0.00920192	0.00021205
TC01001414.hg.1	1.19179e-05	0	5.90617e-07	7.58433e-08	0.0938039	0.00264056	1.05938e-06	0	0.00479099	0.000892593	0.00976351	2.15825e-05
TC01001415.hg.1	0	2.15361e-10	9.34855e-08	7.09943e-07	2.46172e-08	1.03109e-09	0.0111551	0	0.00311539	9.38864e-06	0.0120483	0.00196752
TC01001419.hg.1	0	0	0	0	1.3808e-10	1.98709e-08	0	1.57144e-05	0.000294802	0.0200126	0.003177	0.00727867
TC01001421.hg.1	7.69052e-08	0.00995049	0.0295168	1.76642e-09	3.0369e-07	0.00479026	0.0121663	1.08922e-08	0.000992969	0.00233113	0.000305608	9.77846e-05
TC01001422.hg.1	0	0.00445932	5.24507e-05	0.0138703	0	0	0.019056	0.00278031	5.98827e-05	1.6108e-05	0.00180608	0.00357826
TC01001423.hg.1	0	0	1.13756e-08	0	0	1.03017e-07	1.77382e-08	7.88591e-09	0.00233869	0.00363716	0.00415648	0.00101539
TC01001424.hg.1	3.12879e-09	0	0	0	4.46023e-10	5.57903e-10	0	0	0.00417344	0.000448073	0.00224595	1.28286e-05
TC01001426.hg.1	0.000528583	0.0459234	0	0.00744863	1.64097e-09	0	0	1.94882e-08	0.0135896	0.00721315	0.0129956	3.5326e-05
TC01001430.hg.1	1.92158e-09	1.37489e-09	0	0	0	0.000226466	6.97103e-09	0	0.00442959	0.000886877	1.65671e-05	0.00922801
TC01001433.hg.1	0.0273005	6.58061e-07	0.0260004	0.0247778	3.57075e-06	2.25283e-07	0.0210367	5.02836e-10	0.00333197	0.00287075	0.0039477	0.0112148
TC01001435.hg.1	0	1.89052e-10	0.00766513	4.43467e-09	7.16326e-10	1.37623e-09	0	0.0147142	0.00323784	0.00449237	0.00245018	0.0092334
TC01001436.hg.1	3.99114e-08	0	8.47009e-09	0	0	0	2.63256e-07	2.99508e-08	0.0212243	0.00348328	0.00681635	0.00256241
TC01001437.hg.1	0.0646942	0	0.00687623	0.0048251	0.0396657	0	0	0.00509416	0.0014156	0.00656419	0.00152897	0.00360898
TC01001442.hg.1	1.28993e-08	0	0	0	2.7882e-10	5.96313e-09	1.23716e-08	0	0.00272322	0.00113151	0.0136104	0.000187814
TC01001443.hg.1	0.0195214	0.0418868	4.08476e-09	0.000590296	4.88448e-08	0.00151103	8.49785e-07	7.25809e-06	0.000748672	0.00108104	0.00759149	0.0223408
TC01001444.hg.1	1.08192e-08	1.4177e-10	4.11655e-08	5.66715e-09	1.44978e-07	3.49254e-08	4.37531e-08	1.25762e-06	0.00274885	0.0262866	0.0304635	0.0006392
TC01001447.hg.1	1.28518e-05	2.07838e-08	0.00122789	0.00366436	0	0	3.13235e-09	0.00065676	0.00533011	0.0119918	0.00304537	0.000425949
TC01001451.hg.1	7.98759e-08	0.00179428	0.00177863	2.64345e-09	0	0.00809018	0.0102656	0	0.000525256	0.000927594	0.00541705	0.000635418
TC01001452.hg.1	2.15189e-08	0	6.08711e-08	5.43317e-09	1.45382e-07	0	1.6699e-08	0	0.00190199	0.00589288	0.00208996	1.36465e-05
TC01001454.hg.1	1.09175e-09	0	4.10422e-08	0	3.38972e-10	1.99384e-09	0	0.00545696	1.89563e-06	0.0041708	0.00706122	0.000648804
TC01001456.hg.1	0	9.45091e-08	0	0	2.87272e-06	0	0	1.15469e-09	0.000140291	0.0153818	0.00162284	1.06081e-06
TC01001457.hg.1	0	0.046287	0.00509185	0	8.97909e-07	3.41268e-09	0.0321258	6.2064e-06	0.000116911	0.00143973	0.000361451	7.1389e-07
TC01001458.hg.1	3.02292e-09	1.53051e-06	0.0030983	5.16651e-08	0	5.4142e-06	8.47909e-08	0.0348039	0.00145848	0.0115716	0.000979801	7.4061e-06
TC01001459.hg.1	9.91705e-06	1.33024e-07	0.00122892	0.00869669	6.69045e-07	0	3.64858e-08	5.76436e-05	0.0189786	0.00906205	8.88376e-05	0.000782342
TC01001460.hg.1	0	0.00475002	2.00533e-10	5.84491e-08	1.59671e-07	0.0183702	1.06182e-08	2.0053e-07	0.000896012	7.91904e-06	0.00131315	8.51552e-06
TC01001461.hg.1	0	0	2.022e-09	0.0126736	0.169869	8.6836e-10	0	0	0.0135084	0.00971394	0.000226275	0.00165076
TC01001462.hg.1	0	9.18056e-11	3.00418e-10	0	1.80058e-09	4.74571e-09	0	0.00264628	0.00308347	0.0049047	0.0417884	0.0421885
TC01001463.hg.1	0	0.0124556	0.0233847	0	1.7127e-09	0.00639257	0.0397142	0.00605641	0.00175167	0.00200815	0.00215698	0.000415526
TC01001465.hg.1	4.33349e-07	0.0116465	0.0359868	0	9.79531e-07	1.38989e-07	0.0601207	0.000825815	0.000645621	0.000122734	1.68798e-07	0.00468227
TC01001467.hg.1	5.58728e-07	0	0.0265271	2.81347e-06	1.0022e-07	1.60359e-06	0.00422647	0.00743328	0.034696	0.00196965	0.000580732	0.000994103
TC01001469.hg.1	0.00915204	1.63608e-08	0.0816181	0	0	0	0.000386911	0.00208821	0.00851031	0.00213211	0.000964518	0.0146681
TC01001470.hg.1	0	0	0.0117032	0.0289538	3.08884e-07	0	0.00445844	1.64516e-09	0.00728525	0.00103071	0.0149616	0.00240871
TC01001471.hg.1	0	1.21487e-08	6.4852e-07	0.00309367	0	2.53298e-06	1.3169e-08	0.0501014	0.00568814	0.0119222	0.00796926	0.0200632
TC01001472.hg.1	0	2.21255e-09	0	0	9.46923e-09	0	8.68465e-09	0	0.00101281	0.0058923	0.000919073	0.00661653
TC01001473.hg.1	2.01372e-07	0	6.91086e-09	0	3.36669e-07	1.22746e-08	0	0	0.0179878	0.111235	0.0042721	0.000227539
TC01001474.hg.1	6.63591e-08	0	0.00157852	0.00679892	0.0271985	0.0172651	0.00758945	8.70039e-07	6.92599e-05	0.000161636	0.000931877	0.00393408
TC01001475.hg.1	1.17439e-06	5.9602e-07	1.06961e-06	1.95855e-06	2.28295e-07	0	0	0	0.00375559	0.0160947	0.000220469	0.011491
TC01001476.hg.1	1.43976e-10	0	0	2.32639e-06	1.8035e-07	0	0	8.2236e-09	0.0115088	0.00188239	0.00756605	0.00215846
TC01001477.hg.1	1.05491e-07	7.97402e-09	1.11092e-06	4.52582e-08	0	1.31421e-08	0.00381427	2.10819e-08	0.0087411	0.00411701	2.50547e-05	0.00444029
TC01001482.hg.1	0	0.00552115	0.0134282	1.19354e-07	0	2.14704e-06	0	1.07939e-06	0.0071463	0.0026562	0.00455254	0.000569879
TC01001483.hg.1	4.47646e-07	0	9.67141e-06	0.00214011	0	6.65277e-07	0	0.00875953	0.000400223	0.0118923	2.47324e-06	0.00293078
TC01001484.hg.1	2.47969e-05	0	2.49462e-08	3.46259e-05	0	0.00244686	0.0177833	4.77072e-07	8.19719e-05	0.000577962	0.0104155	0.00733975
TC01001486.hg.1	2.34727e-09	0	0.000275974	5.0375e-10	6.30753e-08	9.84736e-09	0	0.0395492	0.000935064	2.03514e-06	0.00349688	0.00079687
TC01001487.hg.1	0	9.6784e-10	3.40225e-09	0	1.77677e-09	0	0	3.14439e-09	0.000644493	0.00763769	0.000168206	4.04988e-06
TC01001488.hg.1	0	0	0	4.54329e-08	0	2.05063e-07	0	0	0.0076745	0.0101111	0.0366941	0.000580534
TC01001489.hg.1	0	0	0.0223431	0.012296	1.36984e-07	3.65915e-06	0.0437868	0.00230173	3.70786e-05	0.00245112	0.00216808	0.00745496
TC01001490.hg.1	0.0196272	0.000844641	0	1.01566e-10	2.03241e-07	4.98532e-07	7.20048e-09	2.94275e-07	0.0172632	0.000287673	0.000221989	0.000840965
TC01001492.hg.1	7.71518e-10	1.07893e-07	0	0	0	4.25942e-08	7.66196e-08	2.66001e-06	0.00624299	0.000209177	0.000682371	0.00309322
TC01001493.hg.1	0	0	0	1.12034e-07	5.81768e-08	0.0239947	0.0262886	0.0125908	0.00424639	0.000265263	0.00601771	7.44557e-05
TC01001494.hg.1	0	4.50181e-07	0	0	4.11752e-08	0	9.95074e-09	0	0.0016812	0.00443437	0.0120027	0.00400796
TC01001496.hg.1	3.78519e-10	2.94788e-10	1.4605e-07	0.000305441	7.40241e-06	8.52625e-07	0	0	0.00581579	0.0147561	0.0155115	2.10954e-05
TC01001497.hg.1	1.96419e-08	0	3.56791e-09	0	0	4.68262e-08	0	0.0104196	0.00453171	0.000204949	0.018849	0.00440304
TC01001498.hg.1	0	6.67052e-11	8.3698e-08	4.7553e-11	5.05416e-10	8.83155e-09	0	0	0.0111003	0.000425196	0.00158906	0.00780192
TC01001500.hg.1	2.66513e-08	3.12506e-08	0	0.0119099	0	0	0	0	0.000363196	0.0291672	3.24386e-05	0.000130172
TC01001502.hg.1	1.45332e-07	0	0	0.0180391	0	6.91735e-10	0.00138775	0	0.00700554	0.00578886	0.0055688	0.000249439
TC01001503.hg.1	3.16015e-08	0	0.00904048	0.0332174	1.08467e-08	0.000111972	4.04962e-09	0	0.00328294	0.00109048	0.000566339	0.00421793
TC01001504.hg.1	0	0	8.08707e-10	0	2.42727e-08	2.51515e-08	0	0	0.00463063	0.0172686	0.00165978	0.0005062
TC01001505.hg.1	1.12354e-09	0.0131634	0.000145308	8.32765e-05	9.79425e-07	0.00811722	0.0121789	0	0.000371235	0.000392849	8.77325e-05	2.82088e-06
TC01001506.hg.1	0	1.41465e-07	0.0333796	0	0	5.20106e-08	0	2.07575e-08	0.0202069	0.044733	0.00149445	0.00198054
TC01001507.hg.1	0	2.43972e-08	0	5.25178e-08	4.03957e-05	3.46032e-09	7.82579e-10	3.54231e-09	0.00988198	0.0170647	0.0101446	0.0010592
TC01001508.hg.1	1.20971e-08	7.3272e-08	4.31059e-08	0	0	0	0.0140442	0.011871	0.00198493	0.00223474	0.00041086	0.00403694
TC01001510.hg.1	0	0	0	0	0	0	0	0	3.65187e-05	0.00175908	1.18589e-06	0.00612631
TC01001511.hg.1	0.0168793	0	0	8.35475e-09	0	0.0101292	2.03934e-09	0.00960428	0.000538945	9.39744e-05	0.00138174	0.000663941
TC01001513.hg.1	7.65991e-08	0.00124527	0.00406893	4.37942e-10	8.58521e-09	0	0.00805951	0	0.00127757	0.000660714	0.0027912	0.0018208
TC01001514.hg.1	0	3.95128e-09	4.95186e-08	8.71751e-09	0	0.000404131	2.6397e-09	0.00248329	2.53762e-05	0.0119935	0.00530824	0.0125447
TC01001516.hg.1	6.5834e-10	0	0	0	0	9.9197e-10	0	0	0.00770318	0.0171306	0.000314831	0.000944159
TC01001517.hg.1	4.30351e-10	2.06919e-07	1.60938e-08	0	4.30526e-07	3.2949e-06	1.97168e-05	0.00469428	0.0237511	0.000566824	0.0132073	0.00124514
TC01001518.hg.1	0	0	2.95696e-09	1.71746e-07	1.5518e-05	4.96023e-06	0.0106198	0	0.000989087	0.0138356	0.00254431	0.0106148
TC01001519.hg.1	0	2.84475e-09	0.00684066	3.05518e-09	0	4.77383e-07	0.0407038	1.07055e-06	0.000406082	0.0220274	0.000153276	0.00304479
TC01001520.hg.1	8.00597e-08	0.00944448	0.0105753	1.77986e-05	1.33701e-07	1.42717e-07	0	0	0.000706728	0.00636695	0.000764476	0.0149982
TC01001521.hg.1	1.17695e-07	0.0429357	0.0190216	0.00120819	2.20768e-05	0.00197791	0	6.89295e-09	0.000408395	0.0073476	0.0063383	0.0115284
TC01001522.hg.1	0.0121967	0	0.138533	0	0	0.0135738	0	8.19819e-10	0.000241857	0.000735856	0.00113312	0.00329082
TC01001523.hg.1	0.0281493	0	0.00270049	0	0.000519333	0	0	0.0294402	0.00934346	0.000867466	0.0110911	0.00842214
TC01001524.hg.1	2.94869e-10	0	2.14312e-08	4.38253e-08	0	0	0	0	2.98394e-05	2.20379e-05	0.0101071	0.00479159
TC01001525.hg.1	1.27057e-08	2.16442e-08	1.65056e-08	0	0	0	0.00473403	0	0.0246518	1.83165e-05	0.00517018	1.70834e-05
TC01001526.hg.1	0	0	7.77748e-08	3.85976e-08	0	0.00755986	0.0807548	0.0155022	3.14851e-05	0.00708668	0.00605413	0.0193428
TC01001528.hg.1	1.03971e-05	4.93973e-09	0.0136529	0	0	0.000359233	3.66828e-05	0	0.00231904	0.00641317	0.00248984	0.00193342
TC01001529.hg.1	0	8.25403e-09	1.52956e-07	0.00443825	6.02528e-09	8.46491e-06	4.06787e-09	1.96441e-08	0.0105644	0.00486891	0.000255681	0.0441292
TC01001530.hg.1	3.47574e-09	1.9353e-07	6.44813e-07	0	0	1.9386e-07	0.0142586	0.00275084	0.001316	0.0229858	0.0166232	0.00115076
TC01001532.hg.1	0	0	3.3233e-07	0	3.13544e-08	0.0116195	0.00543496	3.12328e-09	9.23502e-05	0.0139862	0.0135631	0.0211833
TC01001533.hg.1	1.13588e-10	1.58888e-07	1.19755e-08	9.68811e-09	8.25926e-09	1.22556e-10	2.66948e-09	2.28296e-09	0.00389181	0.000142374	0.00063855	0.00261998
TC01001535.hg.1	1.055e-07	2.01629e-09	8.43527e-09	3.97042e-10	0	0.000696017	1.12739e-07	2.27075e-09	2.90812e-05	0.0137406	0.000407737	0.00142838
TC01001536.hg.1	0	1.56265e-06	2.63482e-08	1.91267e-07	5.17087e-07	0.025597	0	6.68347e-07	0.00605225	0.00095665	0.0224111	0.000967952
TC01001538.hg.1	7.40181e-10	0.0460802	0.0128446	0.0177331	0.0988822	0	0.015756	0.0161411	0.000600786	0.0107179	0.0129587	0.000769456
TC01001539.hg.1	7.27106e-06	3.68869e-08	0	0	0	0	3.12649e-08	0.0173513	0.000150217	0.0594079	0.00360872	0.00142988
TC01001541.hg.1	0	0.00966388	0.00301844	5.56757e-09	4.42691e-10	4.09662e-08	2.09086e-10	2.11266e-08	0.001086	0.000523649	0.000690029	0.011364
TC01001543.hg.1	0.0104451	1.54503e-10	1.06604e-08	7.18558e-09	6.6662e-10	0	0	0.0040179	0.000977149	0.0101384	0.0032377	0.0124746
TC01001544.hg.1	6.60658e-08	1.51375e-09	7.11452e-10	9.74031e-10	0	1.18225e-07	0	0	0.0463729	0.00124288	0.0136941	0.00625942
TC01001545.hg.1	2.2163e-08	0	0.00720687	0	0	3.11876e-09	0.0426765	0	0.000458673	0.000145337	1.70517e-08	0.00661357
TC01001546.hg.1	8.87926e-11	3.04233e-10	0	0	2.67115e-10	4.77988e-09	0	0.0122325	0.0165853	0.00669823	0.00266533	0.00118924
TC01001549.hg.1	0	0	0	6.84393e-09	0	0	0	1.48711e-08	0.00337198	0.000470058	0.0266612	0.000129623
[truncated: 44,258 more rows]

## Sheet: miRNAs
Feature	Cold	Week day	Sex	Mother's education	Ancestry	Exercise	KIDMED score	Season	Age	Hour of sample collection	Hours of fasting	zBMI
[truncated: 453 more rows]

[truncated: 3 more sheets: Proteins, Serum metabolites, Urine metabolites]
